# Supplementary material for: Long-range GABAergic projections contribute to cortical feedback control of sensory processing
Source: Nat Commun. 2022 Nov 12;13:6879. doi: 10.1038/s41467-022-34513-0 (PMC9653434; doi:10.1038/s41467-022-34513-0)
Supplement: Supplementary file 4 — Source Data [file 41467_2022_34513_MOESM4_ESM.xls]

## Sheet: Fig1
Panel c					Panel e	VGAT-Cre : FLEX-ChR2-EYFP				CamKIIa-ChR2-mCherry
animal#	# of mRuby+ VGAT+ punctas	# of mRuby+ VGAT- punctas			relative distance	#1	#2	#3	#4	#1	#2	#3	#4
1	56	3			0	29.68	21.47	7.415	2.841	124.9	110.5	90.62	105.2
1	90	4			1	2022-08-31	26.54	7.523	4.94	126.2	107.3	91	99.68
1	29	1			2	32.64	24.86	9.65	5.944	127.3	102.4	92.57	100.2
1	44	2			3	35.05	23.26	7.135	6.422	123.6	99.82	93.65	102.4
1	33	2			4	35.15	22.59	12.69	9.45	120.7	98.48	92.76	111.5
2	89	4			5	34.71	27.16	18.86	11.63	118.9	97.81	92.36	110.8
2	152	5			6	35.85	27.93	2022-04-10	13.71	118.4	96.85	91.08	117.3
2	181	1			7	36.4	31.36	8.826	17.47	117.7	95.92	90.05	122.7
2	127	6			8	36.73	25.28	10.45	18.34	120.6	96.65	88.59	123
3	57	5			9	36.1	29.21	8.718	18.97	126.5	98.17	89.2	117.6
3	78	7			10	39.61	30.81	9.524	17.68	125.6	99.08	87.42	119.9
3	18	0			11	41.8	32.85	8.93	16.88	123.1	99.35	86.14	121.1
3	44	2			12	45.18	34.56	10.99	18.46	125.5	101.5	87.6	121.1
3	45	1			13	49.39	32.03	7.699	18.33	130.2	106.8	90.63	106.5
3	85	1			14	46.22	29.13	6.441	18.18	134.6	113.1	95.08	105.8
3	20	1			15	40.84	30.68	7.305	22.95	131.5	116.2	97.26	102.5
					16	38.83	26.53	2.953	2022-03-22	126.4	114.2	98.82	101.5
					17	42.26	25.52	3.449	18.46	120.8	111.4	100.5	101.2
					18	47.64	26.62	5.238	19.26	117.4	110.1	97.62	106.6
					19	44.35	29.31	10.32	23.19	116.2	109.7	95.27	107.6
					20	43.01	29.75	10.28	23.59	116.5	106.8	94.27	101.7
					21	42.23	21.47	13.21	21.13	119	110.5	95.99	97.33
					22	45.21	26.54	14.56	19.36	122.3	107.3	95.63	92.59
					23	42.96	24.86	13.53	19.62	126.8	102.4	92.54	94.82
					24	36.39	23.26	13.23	22.35	131	99.82	92.6	92.14
					25	34.28	22.59	16.95	23.48	126.1	98.48	92.64	97.44
					26	38.31	27.16	14.46	25.16	120.5	97.81	93.98	99.25
					27	41.74	27.93	14.31	24.39	123.5	96.85	95.46	95.74
					28	44.05	31.36	12.97	24.27	126.9	95.92	94.3	91.37
					29	43.09	25.28	16.28	29.99	130.1	96.65	91.32	94.41
					30	43.87	29.21	2022-02-10	2022-12-31	138.8	98.17	90.18	95.72
					31	57.16	30.81	2022-04-10	39.41	145.7	99.08	91.7	95.89
					32	57.52	32.85	8.838	38.76	140.7	99.35	97.95	98.3
					33	47.1	34.56	14.56	43.13	138.8	101.5	103	96.1
					34	44.57	32.03	14.53	45.36	139.4	106.8	108.4	93.95
					35	44.6	29.13	2022-12-10	45.67	139.2	113.1	107.3	90.36
					36	44.42	30.68	2022-08-12	48.75	139	116.2	107	95.91
					37	41.82	26.53	9.807	50.75	139	114.2	106	95.91
					38	37.63	25.52	2022-05-10	51.37	134.2	111.4	103.6	98.26
					39	37.3	26.62	2022-05-12	50.84	127	110.1	102.6	100.2
					40	36.24	29.31	9.844	50.63	124.9	109.7	105.6	98.26
					41	38.75	29.75	9.885	48.58	126.2	106.8	107.3	98.35
					42	42.11	31.47	12.42	46.34	127.3	102.7	108.6	96.79
					43	45.96	28.64	13.32	44.8	123.6	101	107.5	90.41
					44	41.6	31.71	11.91	40.16	120.7	98.51	106.1	88.62
					45	42.21	29.66	11.98	38.75	118.9	96.18	107.6	92.49
					46	39.07	21.47	11.91	32.2	118.4	104.4	107.6	92.95
					47	36.57	26.54	14.75	32.68	117.7	109.2	105.1	90.54
					48	36.44	24.86	11.44	33.46	120.6	104.6	104.9	92.8
					49	38.78	23.26	12.48	37.79	126.5	101.4	103.6	90.44
					50	40.75	22.59	2022-02-10	44.68	125.6	98.71	104	96.2
					51	38.38	27.16	9.509	49.4	123.1	98.23	104.7	99.25
					52	38.11	27.93	9.382	49.71	125.5	97.04	103.8	100.2
					53	43.51	31.36	8.279	46.02	130.2	96.47	105.8	100.6
					54	47.97	25.28	10.48	41.23	134.6	96.28	107.6	108.3
					55	47.09	29.21	12.23	43.02	131.5	96.99	109.8	108.2
					56	43.97	30.81	2022-06-17	47.1	126.4	99.11	107.9	104.4
					57	47.36	32.85	17.59	39.9	120.8	98.86	106	99.91
					58	51.53	34.56	2022-06-12	34.54	117.4	100.1	104	100.6
					59	55.4	32.03	10.43	33.78	116.2	104.4	102.2	108.2
					60	51.93	29.13	10.42	39.37	116.5	109.8	98.97	105
					61	52.82	30.68	12.54	46.5	132.6	115.1	96.58	104
					62	53.14	26.53	11.53	48.03	137.4	115.5	95.24	104
					63	50.62	25.52	2022-09-15	52.3	136.8	113	93.92	103.5
					64	49.5	26.62	14.33	54.44	142.9	110	92.88	102.7
					65	46.74	29.31	13.38	52.07	148.6	110.6	93.53	101.6
					66	43.44	29.75	2022-08-12	52.56	149.4	108.2	95.66	96.62
					67	46.24	31.47	16.26	54.35	151.8	104.7	95.52	97.2
					68	46.47	28.64	15.49	55.97	150.9	101.7	94.8	100.8
					69	50.46	31.71	2022-02-18	61.58	151.5	99.75	93.81	99.3
					70	54.68	29.66	15.74	64.68	152.1	97.14	92.86	93.05
					71	53.6	31.32	17.67	62.7	156.2	96.8	90.92	91.65
					72	60.4	32.66	19.68	52.63	158.7	98.72	88.31	95.31
					73	58.42	32.85	15.41	52.32	155.9	101.5	87.4	98.86
					74	56.14	31.76	17.39	57.39	153.8	101.1	89.3	93.14
					75	52.55	28.49	20.41	58.74	151.3	101.7	88.15	101.4
					76	52.81	2022-03-30	13.87	61.22	150.4	104	86.03	105.6
					77	49.14	33.78	11.52	60.49	149.5	107.3	83.94	103.6
					78	47.1	36.19	10.47	61.12	147.4	111.5	84.12	103
					79	49.53	34.31	2022-03-12	58.31	143.7	108.9	82.85	102
					80	51.41	32.14	2022-02-15	59.62	138.1	107.9	82.77	103.9
					81	50.14	32.6	2022-05-13	56.28	136	106.1	84.73	105.8
					82	52.25	42.24	14.34	59.24	134.8	106	87.68	103.1
					83	53.26	42.7	14.75	60.34	142.1	103.8	92.86	102.9
					84	52.04	34.82	13.81	60.09	147.7	102.3	96.29	101.5
					85	48.91	35.23	16.71	60.05	145.8	100.9	97.4	104.4
					86	45.48	34.3	15.98	59.94	142.7	99.4	93.76	107.3
					87	44.73	33.72	16.47	59.99	143.7	97.69	91.79	107.3
					88	42.49	34.21	15.38	63.12	142.6	96.9	92.4	113
					89	47.7	37.21	15.91	66.27	144	97.63	90.79	107.3
					90	52.01	43.95	14.92	68.46	148.5	96.93	89.02	111.3
					91	56.89	45.28	17.63	66.72	151.3	92.53	91.26	115.1
					92	52.99	42.43	2022-06-18	57.36	154.7	93	90.01	110.9
					93	48.46	43.02	13.59	54.61	152.4	91.09	88.18	119
					94	47.94	41.67	2022-07-14	53.41	151.8	89.77	89.1	119.3
					95	48.52	43.48	14.86	52.32	151.2	92.04	95.01	115.6
					96	48.63	43.05	10.49	53.26	145.2	96.59	95.39	111.8
					97	49.97	45.4	15.39	52.15	139.9	102.6	93.42	107.1
					98	47.49	48.64	14.82	52.02	139.6	104.9	93.67	106.5
					99	47.54	53.6	13.65	52.07	141.7	109.6	96.33	103.3
					100	45.33	51.08	14.23	53.85	142.3	110.2	95.49	95.87
					101	44.07	54.83	13.83	54.25	139.8	108.6	95.88	93.65
					102	44.21	57.71	13.21	56.78	138.5	104.5	98.94	95.23
					103	48.07	55.04	19.68	66.5	137.9	102.3	102.6	91.59
					104	50.57	52.14	18.18	74.89	136.4	99.12	104.8	93.07
					105	52.74	56.73	2022-04-23	75.31	136.1	99.77	104	93.51
					106	47.32	54.17	22.25	57.94	136.9	99.54	99.64	95.64
					107	47.24	52.16	2022-04-20	43.94	138.4	97.42	96.47	97.12
					108	48.67	52.59	2022-05-20	41.01	138.6	98.65	96.98	97.65
					109	55.04	55.48	18.45	40.74	134.1	97.25	99.16	96.34
					110	54.97	43.7	2022-07-24	44.78	131	98.69	100.6	96.8
					111	51.96	41.12	22	54.54	129.3	98.67	101.3	97.57
					112	50.55	40.42	2022-04-23	58.49	131	96.15	99.85	97.57
					113	50.14	37.48	2022-12-23	62.13	129.2	93.77	100.3	100
					114	52.25	39.64	20.19	64.88	130.9	92.77	101.4	101.6
					115	57.12	34.54	16.63	64.12	130.5	92.01	98.99	103
					116	57.1	38.22	15.53	61.83	130.2	94.15	97.52	104.8
					117	54.58	40.25	15.28	57.13	130.8	98.5	97.51	108.8
					118	53.25	41.94	18.25	65.26	136	99.72	96.19	103.5
					119	51.53	43.22	2022-04-22	73.55	140.2	98.85	91.3	108
					120	51.28	42.43	24.41	74.88	137.9	96.37	86.31	111.8
					121	54.1	49.93	32.75	81.22	135.4	95.44	86.01	106.3
					122	58.99	46.51	28.78	83.83	130	92.01	86.73	107.6
					123	64.62	45.16	25.47	82.62	128.1	90.81	86.61	108.9
					124	67.33	47.28	28.21	88.77	127.5	94.53	84.6	103.3
					125	63.97	50.75	27.45	79.71	125.8	99.64	83.37	97.79
					126	65.03	48.98	30.59	65.19	126.3	101.6	83.76	98.5
					127	72.01	51.09	2022-07-26	63.19	136.4	101.3	82.4	102.9
					128	77.69	47	31.69	59.57	141.3	102	81.53	100.9
					129	76.28	50.66	26.89	57.06	143.8	98.51	83.49	99.01
					130	74.46	49.89	2022-02-24	54.38	148.3	92.47	82.95	97.75
					131	72.36	51.37	24.71	56.69	143.8	89.23	83.8	101
					132	68.56	47.2	22.66	65.65	137.5	86.46	85.14	107.9
					133	70.82	46.94	2022-03-25	75.88	135.2	84.4	84.43	107.8
					134	80.07	44.35	24.32	76.5	133	84.5	84.14	103.8
					135	77.85	43.16	23.95	66.13	133	87.51	83.92	106.9
					136	73.87	48.28	31.16	58.69	129.2	92.13	84.38	108.3
					137	78.15	44.09	29.42	60.14	122	93.63	87.38	108.3
					138	71.89	47.21	30.55	64.58	117.9	91.76	88.84	103.1
					139	73.07	56.11	33.72	70.06	115.9	86.71	88.43	100.3
					140	67.59	46.65	38.37	66.86	114.1	82.1	85.54	100.1
					141	75.14	44.47	34.4	65.85	115.6	83.01	83.24	105.8
					142	74.94	52.02	35.2	70.56	117	81.85	79.68	109.9
					143	72.2	54.89	39.08	84.58	122.6	80.55	79.01	104.1
					144	71.84	64.65	33.87	90.38	126.6	81.35	79.45	103.9
					145	69.94	55.46	30.49	90.6	127.8	83.01	81.99	99.71
					146	68.07	40.17	27.36	91.5	130.8	82.91	84.76	100.9
					147	74.16	50.65	30.72	93.74	131.1	84.3	88.61	102.6
					148	77.52	47.01	30.43	94.94	132.6	82.82	86.47	108.8
					149	74.99	46.28	28.97	102.4	129.4	82.32	84.63	112
					150	70.9	45.98	29.51	104	125.1	83.62	80.3	110.5
					151	74.25	50.71	33.57	92.31	124.1	83.1	78.73	111.4
					152	77.19	50.23	41.95	91.97	123.4	79.09	77.35	105.8
					153	80.4	50.35	30.69	81.58	120	79.2	76.87	110
					154	82.36	45.86	25.23	78.13	120.2	77.18	76.26	111.9
					155	80.33	52.07	28.14	78.98	124.2	77.27	76.6	109.1
					156	74.92	49.98	29.54	79.44	120.6	77.91	77.68	110.1
					157	72.41	54.04	33.1	82.02	117.8	77.05	80.34	111
					158	79.28	50.28	2022-05-30	90.55	114.8	77.98	82.01	110.1
					159	78.71	47.59	30.64	94.86	117.3	80.02	83.48	108.8
					160	78.88	47.5	28.17	97.16	119.3	79.64	84.15	109
					161	79.37	45.15	30.89	97.44	118.5	79.59	82.19	113.3
					162	70.3	48.63	31.27	98.36	122.4	82.07	82.96	113.3
					163	69.59	42.35	28.16	100.6	127.7	81.33	83.23	110.2
					164	70.54	46.93	32.7	88.43	122.4	78.28	80.4	100.6
					165	63.55	55.36	31.49	77.64	119.7	74.6	80.1	104.4
					166	66.12	50.36	33.59	78.23	118.8	75.54	79.08	101.5
					167	70.85	45.34	36.38	84	116.4	74.9	75.73	99.59
					168	72.75	48.89	38.63	83.13	113.2	72.2	72.9	99.5
					169	67.94	59.07	30.48	76.75	113.9	72.62	73.04	105.3
					170	67.51	66.44	35.14	77.1	110.2	73.9	73.4	111.9
					171	71.67	71.05	40.19	77.07	107.5	73.85	74.1	112.1
					172	80.35	57.82	41.87	77.62	106.6	73.78	73.59	111.1
					173	80.25	58.14	43.86	74.21	104.5	72.62	73.15	106
					174	75.88	63.01	37.61	69.51	100.7	70.02	74.84	100.7
					175	80.24	70.34	37.17	70.38	98.2	68.31	76.15	98.58
					176	88.79	63.77	39.4	71.32	97.46	69.18	76.66	111.4
					177	85.61	57.45	38.87	73.71	104.1	70.67	76.92	109.2
					178	80.75	58.25	36.72	86.04	115.9	66.86	81.11	112.2
					179	79.79	48.12	35.79	88.8	118.9	64.81	83.59	112.1
					180	85.14	45.8	41.26	86.73	116.4	63.2	81.83	111.9
					181	95.59	48.8	45.47	81.14	114.8	64.71	77.39	105.5
					182	95.04	54.35	51.31	74.32	108.4	66.83	74.81	107.7
					183	90.47	63.51	45.58	72.53	107.1	65	76.5	105
					184	92.19	68.04	40.24	74.76	108.6	60.54	74.56	103.3
					185	97.5	55.31	45.44	78.18	115.1	57.58	72.21	98.72
					186	100.5	58.03	41.13	92.08	117.2	55.07	72.4	95.36
					187	97.88	58.24	42.63	93.27	120.1	53.61	71.33	95.36
					188	92.15	53.22	39.68	90.21	122.8	53.94	69.04	99.22
					189	93.6	53.79	43.95	91.62	126.2	54.69	65.93	105
					190	92.75	61.13	47.98	90.69	127.9	55.38	65.9	101
					191	87.24	65.4	56.48	90.98	132.3	56.7	65.53	103
					192	92.12	59.95	55.79	92.35	134	57.8	64.7	99.36
					193	100.3	61.93	52.19	100.3	130.6	58.52	63.09	97.48
					194	95.92	63.27	42.33	105.5	122.2	56.28	61.83	103.3
					195	86.96	57.77	38.52	106.5	122.2	53.66	64.25	103.5
					196	91.71	50.33	38.35	98.04	121.8	52.64	61.92	99.99
					197	91.11	51.44	35.08	86.95	120.5	51.46	62.07	98.77
					198	86.15	56.4	33.46	86.57	117	52.9	59.64	98.86
					199	81.6	62.25	36.06	88.06	119.1	56.31	57.89	104
					200	84.57	54.32	41.62	89.89	122.6	56.33	58.23	108.5
					201	86.18	51.65	40.98	84.64	123.3	54.75	60.96	104.5
					202	79.17	51.63	38.47	84.97	116.5	51.95	59.7	105.5
					203	71.99	51.08	37.28	81.58	108.7	52.56	57.35	108.1
					204	67.09	42.32	35.17	85.16	107.3	53.85	55.52	112.4
					205	66.67	52.91	38.37	88.19	104.1	53.29	57.06	106.4
					206	64.86	54.77	39.84	101.7	105.6	53.83	56.95	111.6
					207	71.06	66.13	41.17	100.8	110.8	53.55	53.21	108.5
					208	69.07	61.81	44.7	103.4	118.6	53.3	51.92	111.4
					209	77.58	63.81	44.53	101.2	127.1	51.95	52.91	110.8
					210	82.54	64.45	43.41	99.05	137.4	49.91	53.25	110.2
					211	76.92	67.29	55.58	98.23	142.9	47.87	51.53	109.4
					212	75.26	78.14	48.55	97.31	147.8	48.1	51.44	109.4
					213	77.46	83.43	56.77	97.71	147	45.53	53.06	113.9
					214	79.65	88.15	55.93	93.6	140.3	43.34	52.69	106.7
					215	74.06	69.12	48.21	94.38	132.3	41.82	51.98	107.7
					216	77.26	66.55	45.49	95.23	121.6	40.5	54.22	102.7
					217	75.68	65.34	43.13	97.83	120	39.44	54.59	103.1
					218	74.57	66.85	42.06	99.98	122.1	40.76	52.18	105.9
					219	78.5	65.83	41.75	99.41	122.2	42.99	51.99	107.5
					220	81.13	68.96	42.27	102.5	122.4	46.16	51.13	103.7
					221	88.6	64.73	47.2	106.7	122.9	48.3	52.24	100.9
					222	90.39	61.08	50.84	110.1	122.2	50.28	50.32	95.81
					223	84.69	63.17	59.76	113.8	115.5	51.93	49.22	103.2
					224	78.17	82.78	53.1	112.8	109.3	55.01	49.16	101.7
					225	74.37	89.09	48.18	111	106.6	57.56	46.32	99.27
					226	77.17	91.48	42.91	103.3	106.6	61.24	43.25	98.87
					227	77.92	88.28	42.86	102.2	107	64.17	43.13	98.11
					228	80.81	79.11	38.22	91.8	109.6	65.68	40.12	103.1
					229	77.43	73.81	45.94	81.04	113	67.21	37.53	105.9
					230	71.33	88.72	43.67	78.29	115.3	62.18	36.17	95.59
					231	66.94	81.31	44.68	75.12	112.7	57.18	41.24	92.79
					232	71.7	78.37	42.93	83.33	110.7	53.23	39.72	94.04
					233	76.31	78.38	53.8	92.65	108.1	51.1	38.98	88.89
					234	84.63	87.15	62.41	93.65	104.8	48.97	35.43	84.39
					235	75.78	88.92	53.33	93.32	107.4	45.22	37.23	84.59
					236	66.54	87.78	39.19	89.57	115.7	47.51	38.68	83.47
					237	69.15	86.18	40.74	87.88	120.6	48.67	38.22	83.47
					238	71.42	80.15	41.24	86.25	127.6	49.49	37.39	82.11
					239	74.17	70.06	39.82	83.55	130.2	47.2	36.99	86.54
					240	75.08	76.84	38.96	86.2	128.9	45.14	37.52	88.94
					241	74.23	78.55	41.02	86.69	129.8	44.7	37.19	89.45
					242	72.03	77.63	44.2	94.33	131	45.99	36.63	84.17
					243	70.96	75.28	42.35	108.1	131.7	47.05	40.36	81.81
					244	68.09	74.83	35.46	111.3	131.8	50.83	40.83	80.51
					245	64.25	93.57	34.43	112.6	131.2	52.25	41.51	81.74
					246	67.09	97.37	37.91	116	126	56.5	41.86	86.57
					247	68.39	96.44	39.37	115.1	122.9	57.48	41.08	88.61
					248	62.74	93.28	33.28	113.9	123.7	55.06	38.19	97.55
					249	69.99	81.56	34.7	106.1	121.5	53.58	38.02	106.7
					250	73.61	76.14	31.38	88.38	114.8	49.73	38.35	108.9
					251	77.86	72.42	28.97	87.63	109.1	43.54	37.73	102.1
					252	83.99	73.59	35.61	89	109.1	37.14	38.69	94.13
					253	90.28	75.59	42.41	92.1	110.4	32.85	37.63	100.7
					254	96.21	80.2	43.58	99.25	110.7	31.47	36.68	100.2
					255	91.5	81.46	46.9	100.8	106.3	30.63	36.86	104.6
					256	86.95	77.74	46.93	109.5	98.73	31.61	33.43	112.6
					257	90.79	80.55	49.03	105.8	91.97	31.55	32.45	114.7
					258	95.87	79.02	47.74	101.3	86.48	2022-03-30	32.94	109.8
					259	99.45	74.53	43.92	102.9	81.58	29.72	33.6	99
					260	90.37	89.69	44.01	101.1	75.96	30.48	34.66	96.64
					261	82.75	98.02	43.91	114.6	79.7	33.94	33.8	92.5
					262	84	91.04	40.83	116.8	85.79	36.78	32.01	92.5
					263	87.73	96.86	47.27	109	89.7	37.66	31.4	87.72
					264	94.48	96.5	45.77	96.31	90.18	38.99	31.57	85.45
					265	97.07	88.71	46.54	102.4	93.36	39.73	35.34	78.83
					266	98.38	84.13	48.46	104.5	95.53	36.13	37.97	75.93
					267	102.1	88.9	52.28	110.3	92.11	34.72	39.76	77.06
					268	111	86.34	58.06	123.3	84.57	31.87	39.06	75.88
					269	112.7	96.32	53.22	123.9	76.75	28.36	36.76	77.32
					270	111.8	95.96	40.29	124.6	74.66	27.22	36.24	79.9
					271	114.5	92.08	35.44	121.5	70.83	2022-02-25	38.97	86.2
					272	112.9	94.13	35.42	106.5	64.73	22.56	40.57	84.98
					273	111.4	91.81	39.46	105	58.5	22.24	38.67	85.42
					274	111.7	75.16	41.21	106.3	54.95	19.98	37.96	82.91
					275	112.9	67.96	46.71	102.9	54.62	2022-07-20	37.73	81.27
					276	111.2	63.79	48.2	109.6	53.51	21.97	39.64	81.67
					277	105.6	78.71	48.85	110.9	59.88	23.71	40.52	85
					278	104.4	87.97	43.66	115.6	58.51	23.67	37.8	85.22
					279	105.5	98.62	41.1	129.2	51.66	23.56	35.41	83.72
					280	103.9	90.93	40.42	131.4	49.36	24.56	34.53	83.37
					281	106.4	95.11	43.89	136.9	51.13	27	33	75.12
					282	106.9	87.41	42.12	132	51.98	2022-02-28	31.42	77.93
					283	103	85.6	43.01	125.1	50.98	2022-08-27	30.23	82.65
					284	105.5	84.14	43.31	121.5	53.16	2022-01-26	32.09	75.83
					285	104.7	87.62	47.46	118.1	50.95	25.64	32.82	69.82
					286	103.4	78.54	46.04	119.1	50.38	24.91	34.76	66.7
					287	108.2	65.97	45.35	120.6	51.39	24.33	36.11	66.7
					288	107.5	62.69	40.75	117.3	53.59	24.91	38.17	67.57
					289	106.1	68.36	47.09	119.7	55.39	23.64	37.56	68.09
					290	96.65	66	54.66	120.1	56.39	22.85	37.25	68.21
					291	98.73	63.11	42.33	118.4	55.76	23.21	36.82	70
					292	103.8	69.98	45.25	117.6	57.95	22.58	35.46	72.5
					293	100.1	68.95	46.27	121.2	52.68	20.63	33.56	66.26
					294	92.83	77.4	48.84	119.2	51.46	19.15	30.98	63.55
					295	91.13	100.2	51.32	120.6	51.74	19.59	2022-01-30	62.05
					296	90.71	89.09	42.3	125.6	52.88	19.96	27.29	62.14
					297	92.94	80.05	36.76	127	54.11	18.68	24.89	64.41
					298	96.7	74.96	40.74	127	50.65	18.25	24.49	62.69
					299	99.54	66.1	40.06	114.6	50.01	17.93	22.76	65.44
					300	103.7	60.52	34.95	105.2	50.17	16.51	2022-01-21	71.44
					301	103.5	57.2	33.12	110.6	45.37	15.54	2022-09-18	70.53
					302	100.9	56.19	28	112.9	39.47	15.72	19.54	63.54
					303	100.3	55.21	30.49	106.8	36.95	15.13	17.31	62.31
					304	89.24	59.64	32.14	89.62	36.97	15.89	2022-09-14	60.5
					305	86.03	62.73	36.42	84.68	35.07	15.66	14.56	61.82
					306	85.14	61.63	28.17	81.19	35.98	2022-02-15	15.17	59.09
					307	84.35	74.28	25.24	68.33	36.18	13.53	15.55	56.47
					308	83.49	74.31	21.98	55.07	33.56	12.48	2022-04-14	53.2
					309	79.36	62.88	18.32	53.69	33.68	12.18	14.44	53.22
					310	73.94	76.57	21.56	51.34	35.91	11.85	2022-08-14	56.18
					311	69.35	72.34	19.69	50.28	37.97	11.32	13.42	57.02
					312	67.13	71.12	2022-09-19	49.77	33.94	10.73	2022-04-13	57.02
					313	61.72	67.81	2022-08-24	45.03	33.3	9.835	14.37	59.54
					314	58.22	68.82	22.79	43.25	31.51	8.756	13.14	64.47
					315	57.1	64.95	21.81	39.07	29.78	8.434	12.78	70.69
					316	56.99	73.75	20.76	40.14	32.3	7.679	11.33	61.12
					317	50.28	62.7	17.37	42.25	32.3	7.384	10.66	53.05
					318	45.92	62.86	14.83	42.3	33.84	6.904	10.45	47.95
					319	47.94	75.64	18.19	42.43	36.15	6.278	12.56	46.48
					320	51.71	60.55	19.35	40.85	35.09	5.754	2022-07-12	44.37
					321	44.73	61.43	2022-06-21	40.82	36.29	5.51	9.506	47.18
					322	2022-07-31	60.13	21.91	38.84	37.56	5.018	8.161	43.32
					323	28.94	50.95	18.46	38.84	35.29	4.665	8.442	47.43
					324	24.65	45.08	17.31	39.59	35.52	4.35	6.931	49.6
					325	24.83	37.78	20.33	39.9	34.12	4.056	6.001	46.35
					326	2022-12-29	36.12	18.32	39.23	33.4	3.767	6.454	41.18
					327	31.27	43.62	19.96	38.02	32.77	3.661	8.592	44.23
					328	30.73	45.32	13.27	40.06	32.32	3.453	9.816	39.3
					329	30.13	46.14	16.57	38.33	30.32	2022-08-03	11.26	36.84
					330	30.28	44.31	15.43	37.11	26.79	2.839	8.57	40.59
					331	27.52	41.5	2022-09-19	41.01	25.99	2.629	5.98	43.88
					332	2022-09-28	39.91	17.52	38.77	28.63	2.453	6.31	39.7
					333	23.67	37.58	2022-07-18	33.06	2022-03-27	2.559	4.361	39.26
					334	2022-09-21	43.5	12.32	32.92	28.46	2.444	3.856	38.73
					335	22.82	42.26	8.88	29.86	29.71	2.408	3.864	37.32
					336	2022-05-25	40.05	8.235	31.39	2022-01-30	2.522	3.755	37.11
					337	22.19	31.63	11.57	31.49	31.65	2.708	4.794	37.11
					338	2022-08-19	33.7	4.169	30.27	29.91	2.849	3.379	45.03
					339	17.89	33.21	4.029	2022-06-28	29.23	2.941	2.351	47.1
					340	16.26	28.32	6.386	29.15	27.65	3.182	2.218	49.15
					341	16.96	27.83	6.749	29.22	24.94	3.411	1.783	45.25
					342	20.92	2022-01-21	7.002	27.95	23.48	3.72	1.461	41.82
					343	22.18	23.52	5.885	2022-06-25	24.28	3.523	1.346	38.99
					344	23.88	20.52	5.791	2022-01-25	23.46	3.471	1.538	40.91
					345	27.67	18.18	3.176	24.25	23.93	3.376	1.772	36.72
					346	2022-07-28	23.96	3.166	23.49	2022-11-23	3.116	1.154	39.82
					347	2022-04-19	2022-01-22	5.363	23.33	22.89	2.547	1.329	37.83
					348	2022-01-16	22.76	5.179	22.96	23.24	2.164	1.436	39.76
					349	2022-08-15	17.55	5.082	23.29	24.41	1.764	1.39	33.39
					350	13.13	16.47	6.358	21.46	24.38	1.515	1.194	31.06
					351	2022-02-12	2022-06-15	5.211	18.51	22.23	1.389	1.716	2022-08-28
					352	11.45	14.78	4.169	18.82	20.52	1.274	1.293	27.83
					353	14.49	17.98	7.618	18.87	20.34	1.19	1.295	26.88
					354	16.66	14.87	5.888	18.74	20.36	1.215	1.373	26.15
					355	2022-06-16	2022-03-11	6.66	19.97	2022-05-19	1.301	1.003	28.92
					356	16.67	10.17	6.296	20.23	18.41	1.472	0.922	31.18
					357	15.86	10.86	5.307	21.39	2022-06-18	1.597	1.333	28.91
					358	18.63	10.35	6.647	22.56	2022-03-18	1.867	1.182	26.17
					359	2022-02-21	2022-05-10	5.274	23.31	18.77	1.93	0.722	29.21
					360	20.94	2022-11-11	4.211	19.34	19.43	1.903	0.979	26.25
					361	2022-06-17	10.22	5.75	17.89	19.84	1.928	1.529	28.95
					362	12.48	2022-08-11	5.476	17.63	2022-03-20	1.755	1.17	28.95
					363	2022-01-13	13.52	7.509	16.63	19.16	1.753	0.953	2022-06-30
					364	11.76	9.961	6.702	16.76	2022-08-18	1.715	0.634	2022-08-27
					365	15.52	10.15	8.503	16.51	19.55	1.583	0.753	27.77
					366	14.72	2022-06-11	7.284	16.79	18.25	1.437	0.604	30
					367	9.916	10.83	8.045	17.88	18.55	1.126	0.707	2022-06-30
					368	7.586	9.573	6.783	16.97	18.64	0.865	0.784	29.79
					369	7.427	8.641	5.81	16.16	19.17	0.712	0.56	32.23
					370	7.72	10.86	4.761	2022-08-17	2022-01-18	0.666	0.231	25.16
					371	9.828	10.35	2.775	16.43	17.48	0.615	0.36	2022-08-24
					372	7.701	2022-05-10	3.986	18.95	16.67	0.69	0.622	30.86
					373	7.895	13.32	5.884	19.39	16.13	0.692	0.997	2022-01-27
					374	7.011	10.22	4.731	18.29	16.68	0.695	0.798	28.94
					375	4.303	2022-08-11	6.198	18.26	16.76	0.726	0.988	30.15
					376	4.183	13.52	5.67	2022-03-20	16.46	0.765	1.007	30.23
					377	5.523	9.961	4.801	2022-04-20	15.72	0.754	0.782	29.14
					378	4.889	9.174	3.499	20.86	2022-07-16	0.778	0.794	25.46
					379	8.107	2022-06-11	5.791	18.65	16.71	0.951	0.752	25.61
					380	6.063	10.83	6.628	18.75	17	1.044	0.752	25.56
					381	5.578	9.573	5.894	16.47	16.81	1.048	0.7	19.26
					382	4.784	8.641	5.199	16.87	15.92	2022-01-01	0.884	20.17
					383	4.366	6.944	6.222	17.64	15.57	2022-12-01	1.317	20.61
					384	3.948	7.813	6.142	17.73	15.42	1.283	1.649	20.44
					385	5.813	8.515	4.801	18.54	15.54	1.119	1.215	20.46
					386	6.214	9.036	3.499	2022-03-18	15.59	1.295	1.899	18.18
					387	4.57	9.629	3.637	17.98	15.62	2022-05-01	3.044	18.18
					388	3.16	9.973	5.791	18.65	2022-08-15	1.458	3.995	22.21
					389	3.515	13.18	6.628	20.28	15	1.335	4.055	24.24
					390	5.844	8.063	5.894	2022-03-18	2022-02-15	1.355	3.821	19.37
					391	5.558	9.062	2022-12-07	18.79	15.15	1.595	3.638	15.21
					392	5.64	6.492	5.81	2022-03-21	15.15	1.659	3.373	16.83
					393	3.739	6.596	4.761	20.72	15.14	1.889	2.253	2022-02-14
					394	3.685	7.789	2.775	2022-05-20	15.19	1.48	2.299	14.24
					395	5.568	8.703	3.986	2022-03-21	15.18	1.279	1.834	13.96
					396	3.078	8.161	5.884	25.55	2022-08-15	1.397	1.221	14.15
					397	4.062	9.044	4.731	25.64	15.29	1.518	0.847	16.85
					398	4.356	9.909	6.198	2022-11-24	15.63	1.442	1.075	2022-09-17
					399	4.506	9.821	5.67	20.39	15.52	1.278	1.311	16.92
					400	0.018	2022-11-12	4.801	24.36	15.17	1.184	1.709	2022-01-17
					401	1.369	9.505	6.358	25.16	2022-08-15	1.397	1.505	16.61
					402	1.492	9.784	5.211	24.65	2022-09-15	1.247	1.843	18.71
					403	2.389	7.33	4.169	2022-03-22	15	2022-01-01	2.589	16.43
					404	2022-03-02	7.456	7.618	27.46	16.31	1.083	2.964	18.31
					405	1.478	6.229	5.888	2022-07-28	15	1.292	2.32	20.26
					406	3.951	5.248	6.66	25.29	15	1.477	2.047	18.63
					407	3.514	9.725	6.296	22.58	16.23	1.844	2.157	15.54
					408	3.726	7.972	5.307	21.67	16.28	1.689	1.945	2022-05-14
					409	5.013	9.17	6.647	22.57	15	1.495	3.548	2022-01-15
					410	3.954	9.254	5.274	20.55	2022-06-15	1.442	4.825	15.47
					411	4.048	2022-06-09	4.211	17.19	16.91	1.346	4.667	14.32
					412	4.238	8.981	5.75	2022-04-17	16.34	1.114	3.686	14.32
					413	2022-01-05	12.88	5.476	18.78	15.15	1.348	2.838	12.74
					414	5.327	13.62	7.509	19.23	16.75	1.641	2022-07-02	2022-12-17
					415	3.896	14.64	6.702	2022-04-26	15.23	1.94	2.229	15.86
					416	3.968	10.67	8.503	28.34	17.25	2.13	2.202	16.49
					417	3.763	10.74	7.284	28.14	2022-02-16	1.899	2.774	14.35
					418	5.354	2022-04-10	8.045	26.24	17.59	1.665	3.266	15.16
					419	4.289	11.99	6.783	25.32	17.22	1.439	3.751	16.43
					420	3.977	2022-07-10	5.81	23.88	20.65	1.269	3.999	15.81
					421	4.024	10.31	4.761	22.17	23.16	1.078	4.716	2022-06-18
					422	5.149	2022-09-13	2.775	19.88	24.74	1.073	4.196	18.42
					423	2022-08-07	12.54	3.986	21.22	23.82	1.052	3.141	18.34
					424	5.213	9.732	5.884	2022-04-19	2022-08-22	1.032	3.043	19.29
					425	5.183	10.51	4.731	19.37	21.59	1.263	4.112	18.54
					426	5.16	10.93	6.198	18.45	17.85	1.136	4.282	19.19
					427	2.741	10.37	5.67	17.29	18.93	1.015	3.916	22.64
					428	2.948	9.386	4.801	18.59	21.29	1.077	4.468	18.16
					429	3.102	7.325	3.499	22.93	27.22	1.175	5.057	19.44
					430	2.751	7.198	5.791	24.51	25.21	1.387	4.194	24.26
					431	3.449	10.83	6.628	2022-11-21	25.13	1.472	5.372	21.91
					432	2.964	9.573	5.894	21.77	21.21	1.402	2022-05-07	24.22
					433	2.494	8.641	5.199	2022-07-22	19.71	2.226	9.686	28.32
					434	4.509	6.944	6.222	20.47	20.65	2.546	10.76	28.65
					435	5.777	7.813	6.142	2022-08-21	18.87	2.902	11.97	27.96
					436	8.99	8.515	6.801	2022-08-27	19.85	3.284	14.61	24.81
					437	9.528	9.036	6.499	28.83	17.98	3.616	2022-07-16	24.81
					438	9.242	9.629	7.637	2022-09-27	18.25	3.773	2022-09-19	22.71
					439	10.17	9.973	7.791	42.91	17.23	4.495	19.59	23.21
					440	15.83	13.18	6.628	35.31	16.63	4.947	20.52	22.85
					441	18.81	8.063	7.894	45.26	16.55	5.646	20.58	24.31
					442	21.98	9.062	2022-12-07	59.47	22.17	5.752	19.36	23.81
					443	2022-06-20	6.492	5.81	50.49	25.71	5.901	2022-01-19	20.88
					444	20.75	6.596	4.761	42.27	24.61	5.995	19.56	20.41
					445	2022-08-19	7.789	2.775	34.44	23.83	5.786	21.38	20.44
					446	19.59	8.703	3.986	30.17	2022-04-19	5.77	22.15	20.85
					447	19.28	8.161	5.884	25.92	23.32	5.701	2022-04-22	2022-04-25
					448	2022-09-18	9.044	4.731	2022-07-23	25.71	6.051	23.19	23.18
					449	2022-02-16	9.909	6.198	20.94	17.44	6.161	23.86	2022-06-29
					450	18.26	9.821	5.67	30.34	2022-09-17	6.401	24.82	23.17
					451	14.38	2022-11-12	4.801	33.37	20.32	6.568	25.33	24.68
					452	16.37	9.505	7.829	35.55	16.28	6.619	25.97	2022-02-27
					453	18.64	9.784	12.43	27.72	18.41	6.776	24.51	30.19
					454	15.14	7.33	6.337	21.44	21.89	6.703	23.65	31.2
					455	9.961	7.456	9.514	21.13	2022-08-21	6.888	22.82	28.61
					456	7.44	6.229	10.29	23.15	24.85	6.675	2022-08-22	31.82
					457	9.151	5.248	8.49	17.73	28.61	6.405	23.63	25.58
					458	2022-01-13	9.725	6.796	20.38	23.74	6.161	23.36	2022-04-26
					459	14.87	7.972	2022-07-10	22.49	21.59	6.191	21.89	2022-04-26
					460	12.42	9.17	11.16	23.32	19.64	6.287	20.88	25.44
					461	6.919	9.254	2022-04-12	19.67	20.49	5.984	19.79	23.31
					462	6.335	2022-06-09	2022-04-10	2022-02-20	24.14	5.617	19.47	23.31
					463	7.854	8.981	9.833	18.51	26.28	5.273	2022-03-20	22.66
					464	10.23	12.88	13.23	2022-05-16	23.77	4.903	19.49	24.44
					465	12.42	13.62	8.214	14.65	25.86	4.86	20.15	2022-04-22
					466	2022-08-12	14.64	8.222	2022-04-14	2022-03-24	5.033	19.67	21.27
					467	13.24	10.67	10.78	14.94	2022-06-24	4.783	18.81	16.98
					468	11.14	10.74	8.342	13.78	24.82	5.051	20.24	14.52
					469	9.973	2022-04-10	5.534	12.51	20.71	5.112	18.95	2022-09-16
					470	2022-06-14	11.99	7.003	13.88	18.22	4.97	16.78	15.55
					471	15.96	2022-07-10	6.523	2022-02-16	2022-06-16	5.365	2022-05-15	14.34
					472	17.99	10.31	9.241	17.66	19.29	5.144	13.64	13.42
					473	25.46	2022-09-13	7.54	19.24	18.32	4.865	12.96	13.42
					474	2022-03-27	12.54	5.393	16.48	17.96	4.645	2022-08-11	12.72
					475	23.26	9.732	7.185	16.15	15	4.62	12.18	10.86
					476	21.23	10.51	6.853	15.97	15	4.703	13.24	9.158
					477	18.29	10.93	7.687	2022-09-15	15	4.537	2022-01-13	10.16
					478	2022-08-20	10.37	7.392	12.59	15	4.867	2022-03-13	7.566
					479	19.35	9.386	2022-03-06	10.91	17.59	5.147	11.25	7.783
					480	19.58	7.325	8.175	10.85	20.34	4.953	2022-06-10	7.469
					481	22.94	7.198	7.373	11.86	17.23	1.869	10.73	7.042
					482	28.38	8.703	7.594	2022-11-04	15	1.782	9.793	5.28
					483	29.97	8.689	6.586	5.994	15	1.618	8.489	4.857
					484	29.45	9.044	11.21	6.594	15	1.365	6.916	6.41
					485	23.51	9.477	12.88	6.036	15	1.199	6.082	5.797
					486	2022-03-22	12.95	14.99	4.929	16.23	0.939	5.104	5.347
					487	2022-09-21	2022-11-12	9.593	5.235	17.35	0.822	4.706	5.347
					488	22.63	7.977	2022-09-10	8.532	20.42	1.097	4.522	5.046
					489	18.72	9.784	6.335	6.042	21.15	0.946	3.862	5.049
					490	13.69	5.935	4.583	2.632	21.33	0.965	3.347	4.315
					491	2022-09-12	7.934	5.281	0.988	18.22	1.027	3.652	4.808
					492	11.36	6.229	7.27	0.105	15.31	0.886	3.622	4.514
					493	10.48	7.476	5.219	2.397	2022-08-19	1.021	3.276	3.388
					494	4.878	9.725	5.755	2022-02-04	19.14	1.179	3.041	3.398
					495	4.397	7.669	4.158	4.367	17.22	1.209	3.122	4.233
					496	5.079	9.608	2.972	3.962	16.52	1.317	2.801	3.992
					497	6.134	9.254	5.128	4.757	19.14	1.354	2.961	4.918
					498	5.059	8.21	5.382	5.275	21.42	1.509	3.142	3.761
					499	3.823	8.981	5.382	4.968	17.86	1.636	3.696	3.366
					500	2.973	18.48	8.828	1.678	17.22	1.892	3.964	2.964
					501	4.048	2022-01-19	7.177	2.255	2022-12-16	2.111	3.518	2.657
					502	4.238	17.54	5.427	1.217	17.38	2.178	2.833	2.131
					503	2022-01-05	2022-05-15	7.695	1.933	21.54	2.432	2.236	2.085
					504	5.327	16.92	7.136	1.293	2022-09-22	2.499	2.497	2.923
					505	3.896	17.73	5.76	0.598	27.85	2.351	2.408	3.061
					506	3.968	14.88	5.262	0.749	22.78	2.297	2.214	2.003
					507	3.763	14.43	2022-03-03	0.03	23.82	2.515	2.018	1.232
					508	5.354	5.705	3.263	2.472	19.98	2.176	1.915	1.322
					509	4.289	4.284	2.586	0.02	2022-07-27	1.869	1.447	2.111
					510	3.977	0.421	2.41	0.5	25.28	1.782	1.376	1.293
					511	4.024	3.462	2.615	0.014	20.81	1.618	1.499	1.146

## Sheet: Fig2
Panel c
		Mouse	AONd	AONm	AONl	AONe	AONv	AONpp	APC	PPC	OT	LS/VDB	HDB/MCPO	TT	CA
	Densities	#1	3.29883	7.4699	9.92292	0	37.6305	163.197	9.66565	4.46853	0	43.8507	142.403	2.59042	0
		#2	4.88998	18.8406	5.65533	0	20.8055	178.574	7.19045	3.14872	0.695894	1.16144	94.7226	1.6129	0
		#3	1.20773	10.6297	7.85478	0	48.4039	209.113	4.98495	2.31366	0	36.7963	106.839	0.649731	1.37931
		#4	0	6.59464	0	0	22.7737	134.73	3.22634	1.08029	0	20.5198	81.6898	1.15182	0
		#5	0	11.1105	0	0	58.0331	233.408	4.99339	1.31973	0	29.4125	104.048	0.747429	0
	Proportions	#1	0.01384	0.02076	0.03806	0	0.12111	0.20415	0.04844	0.05536	0	0.0519	0.43945	0.00692	0
		#2	0.00743	0.07435	0.01859	0	0.05204	0.36803	0.0855	0.04089	0.00372	0.00743	0.33829	0.00372	0
		#3	0.00132	0.03699	0.01057	0	0.15984	0.34742	0.10964	0.01982	0	0.05416	0.25363	0.00661	0.00132
		#4	0	0.01767	0	0	0.13428	0.36396	0.12721	0.01413	0	0.02827	0.29682	0.01767	0
		#5	0	0.02692	0	0	0.09808	0.47115	0.13077	0.00577	0	0.05962	0.19808	0.00962	0
Panel e
		Mouse	AONd	AONm	AONl	AONe	AONv	AONpp	APC	PPC	OT	LS/VDB	HDB/MCPO	TT	CA
density (#/mm2)	SOM-Cre	#1	1.285	5.828	2.027	0	9.951	15.5748	5.214	4.819	0	0	3.848	0.545	0
	SOM-Cre	#2	2.715	8.656	3.814	0	9.523	17.4072	6.149	2.768	0	0	2.505	1.619	0
density (#/mm2)	PV-Cre	#1	0	0.351	0	0	2.009	0	0.615	0	0	1.887	0	0	0
	PV-Cre	#2	0	0	0	0	2.364	0	0	0	0	0	0	0	0
density (#/mm2)	VIP-Cre	#1	0	4.142	0	0	1.535	4.58068	0.08	0.135	0	0	0	0.485	0
	VIP-Cre	#2	0.402	1.615	0.458	0	1.561	5.25947	0.916	2.307	0	0	0	1.896	0
Panel g
		Mouse	AONe	AONd	AONm	AONl	AONv	AONpp	APC	PPC	OT	LS/VDB	HDB/MCPO	TT	CA
	Density GFP+	#1	0	3.84615	8.65385	7.05128	8.65385	38.7821	8.33333	1.60256	0	3.84615	19.2308	0	0
		#2	0	2.12766	8.51064	6.38298	11.7021	28.7234	9.57447	3.19149	0	3.19149	25.5319	1.06383	0
		#3	0	0.666667	8	3.33333	8	34	8.66667	4.66667	0	5.33333	27.3333	0	0
		#4	0	0.389105	2.72374	5.83658	6.61479	38.9105	7.393	2.33463	0	2.72374	32.2957	0.77821	0
		#5	0	1.14504	1.52672	6.10687	6.48855	47.3282	7.63359	2.29008	0	4.96183	22.5191	0	0
		Mouse	AONe	AONd	AONm	AONl	AONv	AONpp	APC	PPC	OT	LS/VDB	HDB/MCPO	TT	CA
	Density GFP+ SOM+	#1	0	1.92308	4.80769	5.44872	0.320513	1.28205	3.52564	0.641026	0	0.320513	0	0	0
		#2	0	2.12766	4.25532	4.25532	1.06383	1.06383	4.25532	1.06383	0	0	0	0	0
		#3	0	0.666667	4	2.66667	0	0	2.66667	2	0	0	0	0	0
		#4	0	0.389105	1.94553	4.28016	0.77821	1.55642	3.50195	0.77821	0	0	0	0.389105	0
		#5	0	0.763359	1.14504	4.19847	0	1.52672	3.81679	0.763359	0	0	0	0	0
		Mouse	AONe	AONd	AONm	AONl	AONv	AONpp	APC	PPC	OT	LS/VDB	HDB/MCPO	TT	CA
	% of SOM+ in GFP+	#1	NA	50	55.5556	77.2727	3.7037	3.30579	42.3077	40	NA	8.33333	0	NA	NA
		#2	NA	100	50	66.6667	9.09091	3.7037	44.4444	33.3333	NA	0	0	NA	NA
		#3	NA	100	50	80	0	0	30.7692	42.8571	NA	0	0	NA	NA
		#4	NA	100	71.4286	73.3333	11.7647	4	47.3684	33.3333	NA	0	0	NA	NA
		#5	NA	66.6667	75	68.75	0	3.22581	50	33.3333	NA	0	0	NA	NA
Panel h
		Normalized fluorescence						Normalized fluorescence
	brain region	Mouse 1	Mouse 2	Mouse 3	Mouse 4			Mouse 1	Mouse 2
	OB	0.2108	0.2277	0.179	0.1924		OB WT	0.0176	0.0194
	AONl	0.1797	0.2141	0.2527	0.2478
	AONv	0.158	0.179	0.0968	0.0522
	APC	0.0873	0.1181	0.1536	0.1491
	HDB	0.0371	0.0144	0.0239	0.0184
	AONd	0.0207	0.0239	0.0196	0.0147
	OT	0.0204	0.0222	0.0135	0.0151
	PPC	0.0126	0.0062	0.021	0.0248
	fundus	0.0208	0.0252	0.0102	0.0072
	AONm	0.0104	0.0097	0.0099	0.0078
	VDB	0.0146	0.0066	0.0081	0.0065
	OFC	0.0061	0.006	0.0065	0.0078
	TT	0.0042	0.0047	0.0058	0.0053
	LEC	0.0038	0.0049	0.0048	0.0046
	CA	0.0032	0.0025	0.0048	0.0046
	LH	0.0006	0.0004	0.0011	0.0007

## Sheet: Fig3
Panel b						Panel d, top (MCs/TCs)					Panel d, bottom (GCs)					Panel g
Vm (mV)	IPSC amplitude (pA)						IPSC amplitude (pA)					IPSC amplitude (pA)					IPSC amplitude (pA)
	Cell1	Cell2	Cell3	Cell4		Cell #	ACSF	NBQX	Gabazine		Cell #	ACSF	NBQX	Gabazine		Cell #	GC	dSAC	MC	TC	eTC
20	287.927	331.3	550	160		1	86.1	88	0.31		1	303	260.7	0.89		1	224	359	96.9	9.8	49.3
10	225.398	285	500	130		2	46.8	50.35	1.5		2	132.8	114.2	1.681		2	28.6	130	60.7	89	104
0	188.995	270	450	110		3	82.7	81.09	0.6		3	72.07	84.46	0.3465		3	29	217	18	34.8	51
-10	172.607	224	430	79.1		4	33.25	32.34	0.49		4	124.2	98.02	0.2996		4	44.2	94	17.6	68.8	9.7
-20	158.868	121	380	58		5	36.19	39.62	0.8		5	135.2	96.44	0.4912		5	51	51.5	8.5	8.8	9.2
-30	131.664	128.92	262	39		6	29.94	25.36	1.4		6	295.9	287.5	0.5704		6	96	70	27	8.4	15.5
-40	85.0246	74.34	195	27		7	25.7	21.5	0.33		7	47.65	47.51	0.5027		7	57	318	31.4	43.6	258
-50	49.0476	69.31	132	20		8	26.5	25.6	1.7		8	121.4	130.9	0.008631		8	38	265	7.4	28.7	16
-60	26.7571	39	75	12							9	53.46	63.34	0.668		9	20	523	15.3	28.8	102
-70	4.8	11	21	NaN							10	76.92	71.27	0.4834		10	103		10.2	22.6
-80	-10.5	-4.2	-18	-12							11	86.93	90.46	0.4531		11	69		158	27
-90	-28	-16.2	-43	-22												12	39		42.77	29.9
-100	-50.2	-29.3	-99	-30												13	27.2		64.82
																14	26
																15	106.5
																16	165
																17	74
																18	16
																19	33
																20	85
																21	295.9
																22	47.65
																23	121.4
																24	53.46
																25	76.92
																26	86.93
																27	303.2
																28	132.8
																29	72.07
																30	124.2
																31	135.2

## Sheet: Fig4
Panel b								Panel c						Panel d
	light-evoked responses (ΔF/F)								net impact of light (ΔF/F)						light-evoked responses (ΔF/F)
	ChRimson			control w/out ChRimson				odor-recording site pair	odor only	10 Hz	33 Hz	CL		recording site	10 Hz	33 Hz	66 Hz	CL
recording site	10 Hz	33 Hz	CL	10 Hz	33 Hz	CL		1	-0.0085	0.0089	-0.0267	-0.0289		#1	0.0002649	-0.0005892	-0.0157902	-0.0229773
#1	-0.01	-0.006	-0.042	-0.003	-0.004	-0.004		2	-0.0015	0.01	-0.0128	-0.0265		#2	0.00083412	-0.0077889	-0.0075739	-0.0113746
#2	-0.01	-0.008	-0.017	0.001	0.003	0		3	-0.0123	-0.0064	-0.0097	-0.0376		#3	-0.0008111	-0.0125195	-0.0121442	-0.0376584
#3	0.001	-0.008	-0.038	0.001	0.001	-0.001		4	-0.003	0.0022	-0.0118	-0.0316		#4	0.0031445	-0.010063	-0.0119503	-0.0212578
#4	-0.011	-0.011	-0.027	-0.002	-0.001	0		5	-0.0008	0.0249	-0.0174	-0.0428		#5	0.00250883	-0.0093102	-0.0157927	-0.019493
#5	-0.004	-0.004	-0.042					6	-0.0025	0.022	0.0043	-0.0276		#6	0.00281963	-0.0048175	-0.0066489	-0.0073687
#6	-0.001	-0.001	-0.006					7	-0.0013	0.0097	0.0019	-0.0154
#7	-0.002	-0.004	-0.009					8	-0.0107	0.0082	-0.0123	-0.0435
#8	0.003	-0.004	-0.017					9	0.0387	0.0288	0.009	-0.0311
#9	0.001	-0.004	-0.01					10	0.0263	0.0435	0.0007	-0.03
#10	-0.005	-0.008	-0.022					11	-0.0061	0.0141	-0.0462	-0.0262
#11	-0.002	-0.018	-0.017					12	0.0032	0.0014	-0.0037	-0.0426
#12	0.001	-0.019	-0.042					13	0.0003	-0.0046	-0.0026	-0.0446
								14	-0.006	-0.001	-0.009	-0.0222
								15	-0.0094	0.0044	0.0042	-0.0328
								16	-0.0021	-0.0037	-0.0022	-0.0317
								17	0.0353	-0.0069	-0.0037	-0.0346
								18	0.0146	-0.0063	0.0086	-0.0192
								19	-0.002	-0.0016	-0.0024	-0.0223
								20	-0.0066	0.002	0.0113	-0.0379
								21	0.0516	0.0037	0.0016	-0.0222
								22	0.0181	0.0045	0.0051	-0.0235
								23	0.008	-0.0013	0.0013	-0.0263
								24	0.004	-0.0013	-0.0067	-0.0218
								25	0.0057	0.0068	-0.0031	-0.0019
								26	0.0077	-0.0017	-0.0074	-0.0047
								27	-0.0019	-0.0167	-0.0092	0.0019
								28	0	-0.0154	-0.0083	-0.0046
								29	-0.0018	-0.0059	-0.0077	-0.0068
								30	0.0054	0.0075	-0.0046	-0.0042
								31	-0.007	0.0102	-0.0034	-0.0054
								32	-0.0134	-0.0027	-0.012	-0.0096
								33	0.0039	0.001	-0.0049	-0.0019
								34	0.0134	-0.0008	0.0002	-0.0087
								35	0.0108	0.004	0.0022	-0.0092
								36	-0.0179	-0.0048	0.0093	-0.0036
								37	-0.0144	-0.0191	-0.0086	-0.0127
								38	0.0055	-0.0058	-0.0093	-0.0221
								39	0.0079	0.013	-0.003	-0.0112
								40	0.0031	0.0058	-0.0071	-0.0119
								41	0.0042	-0.0064	-0.0036	-0.0161
								42	0.0094	0.0047	-0.0051	-0.0165
								43	0.0226	0.0074	0.0101	-0.0113
								44	0.0146	0.0045	-0.0069	-0.016
								45	0.0539	0.0221	-0.0057	-0.021
								46	0.0259	0.0134	0.009	-0.0211
								47	-0.0154	-0.002	0.0031	-0.0257
								48	0.0339	0.013	0.0014	-0.0265
								49	-0.0032	0.0196	0.0039	-0.0318
								50	-0.0018	0.0033	-0.0036	-0.0357
								51	0.0018	-0.0081	0.0097	-0.0358
								52	-0.0046	-0.0016	-0.0061	-0.0293
								53	-0.0077	0.0049	-0.0022	-0.0358
								54	0	0.01	-0.003	-0.0159
								55	0.0021	0.01	-0.0014	-0.0276
								56	-0.006	-0.0027	-0.0079	-0.0398
								57	0.0051	0.002	-0.01	0.0042
								58	0.003	0.002	-0.002	-0.0256
								59	0.0033	0.0014	-0.0096	-0.0415
								60	0.0008	-0.0008	-0.0057	-0.0283
								61	-0.0026	0.0093	0.0024	-0.0075
								62	0.001	0.0396	-0.0005	-0.0019
								63	0.0017	0.0276	0.0129	-0.0047
								64	0.001	0.0109	-0.0037	0.0008
								65	0.0001	0.0069	0.001	0.0029
								66	-0.0002	0.0182	-0.0018	0
								67	0.0023	0.0003	0.0047	-0.008
								68	-0.002	-0.0016	0.0068	-0.0051
								69	0.0047	0.0604	0.004	-0.0011
								70	-0.0005	0.0022	0.0046	0.005
								71	0.0028	0.0343	0.004	-0.0004
								72	0.0023	0.0119	0.0009	-0.0065
								73	0.0019	0.0085	-0.0136	-0.0115
								74	-0.0012	0.011	-0.0064	0.0072
								75	0.0105	0.0146	0.0214	-0.0018
								76	-0.0003	0.0066	-0.0109	-0.0024
								77	0.0015	0.0041	-0.0127	0.0119
								78	0.0008	0.0106	0.0091	0.0067
								79	0.0023	-0.0028	0.0045	0.0044
								80	-0.0069	-0.0017	-0.0302	-0.0039
								81	0.0282	0.0059	0.0129	-0.0005
								82	-0.0038	0.0012	-0.009	-0.0251
								83	0.0118	0.0133	0.0148	-0.0116
								84	-0.0012	-0.0038	-0.009	-0.0094
								85	-0.0133	-0.0062	-0.0014	-0.0233
								86	-0.0004	-0.0055	0.0023	-0.0114
								87	0.015	-0.0016	0.0023	-0.0061
								88	-0.0012	0.0016	-0.0177	0.0053
								89	-0.003	0.0084	-0.0068	-0.0111
								90	-0.0002	0.0025	-0.0008	0.0063
								91	0.0032	0.012	-0.0055	-0.0102
								92	0.0029	0.0014	-0.0159	0.0027
								93	0.0146	0.0024	0.0046	-0.018
								94	-0.0044	0.0095	-0.011	-0.0026
								95	-0.0145	-0.0059	0.0239	-0.0067
								96	-0.006	-0.0077	-0.0199	-0.0012
								97	-0.0034	NaN	-0.0131	-0.0048
								98	0.0024	NaN	0.0003	-0.0158
								99	0.0293	NaN	0.0019	-0.0031
								100	0.0058	NaN	-0.0127	-0.022
								101	-0.0036	NaN	-0.0116	-0.0229
								102	0.0065	NaN	-0.0166	-0.0174
								103	-0.0039	NaN	-0.002	-0.0256
								104	-0.0026	NaN	-0.0134	-0.0232
								105	-0.012	NaN	0.0207	-0.0079
								106	0.0124	NaN	-0.014	-0.0238
								107	0.0003	NaN	-0.0042	-0.0243
								108	0.0082	NaN	-0.0259	-0.018

## Sheet: Fig5
Panel b				Panel c
				MC/TC		cortical GABAergic feedback strength																																									GC		cortical GABAergic feedback strength
GC-MC/TC interaction strength	MC firing rate (Hz)	GC firing rate (Hz)				0.05	0.1	0.15	0.2	0.25	0.3	0.35	0.4	0.45	0.5	0.55	0.6	0.65	0.7	0.75	0.8	0.85	0.9	0.95	1	1.05	1.1	1.15	1.2	1.25	1.3	1.35	1.4	1.45	1.5	1.55	1.6	1.65	1.7	1.75	1.8	1.85	1.9	1.95	2				0.05
0.05	15.0125	0		GC-MC/TC interaction strength	0.05	-0.0448878	-0.114713	-0.167914	-0.216958	-0.264339	-0.310889	-0.356965	-0.402743	-0.448324	-0.493766	-0.539107	-0.584372	-0.62958	-0.674742	-0.719867	-0.764963	-0.810034	-0.855085	-0.900118	-0.945137	-0.990144	-1.03514	-1.08013	-1.1251	-1.17007	-1.21504	-1.26	-1.30495	-1.3499	-1.39485	-1.43979	-1.48473	-1.52966	-1.57459	-1.61952	-1.66445	-1.70938	-1.7543	-1.79922	-1.84414		GC-MC/TC interaction strength	0.05	-0.102244
0.1	14.9505	0.49505			0.1	-0.039604	-0.128713	-0.184818	-0.232673	-0.277228	-0.320132	-0.362093	-0.403465	-0.444444	-0.485149	-0.525653	-0.566007	-0.606245	-0.646393	-0.686469	-0.726485	-0.766453	-0.806381	-0.846274	-0.886139	-0.925978	-0.965797	-1.0056	-1.04538	-1.08515	-1.1249	-1.16465	-1.20438	-1.24411	-1.28383	-1.32354	-1.36324	-1.40294	-1.44263	-1.48232	-1.522	-1.56168	-1.60135	-1.64103	-1.68069			0.1	-0.10396
0.15	14.8166	1.22249			0.15	-0.0342298	-0.141809	-0.200489	-0.246944	-0.288509	-0.327628	-0.365351	-0.4022	-0.438468	-0.474328	-0.509891	-0.545232	-0.580402	-0.615438	-0.650367	-0.685208	-0.719977	-0.754686	-0.789345	-0.823961	-0.85854	-0.893087	-0.927607	-0.962103	-0.996577	-1.03103	-1.06547	-1.0999	-1.13431	-1.1687	-1.20309	-1.23747	-1.27184	-1.3062	-1.34055	-1.3749	-1.40924	-1.44357	-1.4779	-1.51222			0.15	-0.105134
0.2	14.6154	1.92308			0.2	-0.0288462	-0.153846	-0.214744	-0.259615	-0.298077	-0.333333	-0.366758	-0.399038	-0.430556	-0.461538	-0.492133	-0.522436	-0.552515	-0.582418	-0.612179	-0.641827	-0.67138	-0.700855	-0.730263	-0.759615	-0.788919	-0.818182	-0.847408	-0.876603	-0.905769	-0.934911	-0.964031	-0.993132	-1.02221	-1.05128	-1.08033	-1.10938	-1.1384	-1.16742	-1.19643	-1.22543	-1.25442	-1.2834	-1.31238	-1.34135			0.2	-0.105769
0.25	14.3529	2.58824			0.25	-0.0235294	-0.164706	-0.227451	-0.270588	-0.305882	-0.337255	-0.366387	-0.394118	-0.420915	-0.447059	-0.472727	-0.498039	-0.523077	-0.547899	-0.572549	-0.597059	-0.621453	-0.645752	-0.669969	-0.694118	-0.718207	-0.742246	-0.76624	-0.790196	-0.814118	-0.838009	-0.861874	-0.885714	-0.909533	-0.933333	-0.957116	-0.980882	-1.00463	-1.02837	-1.0521	-1.07582	-1.09952	-1.12322	-1.14691	-1.17059			0.25	-0.105882
0.3	14.0367	3.21101			0.3	-0.0183486	-0.174312	-0.238532	-0.279817	-0.311927	-0.33945	-0.364351	-0.387615	-0.409786	-0.431193	-0.452043	-0.472477	-0.49259	-0.512451	-0.53211	-0.551606	-0.570966	-0.590214	-0.609367	-0.62844	-0.647444	-0.666389	-0.685281	-0.704128	-0.722936	-0.741708	-0.760449	-0.779161	-0.797849	-0.816514	-0.835158	-0.853784	-0.872394	-0.890988	-0.909567	-0.928135	-0.94669	-0.965234	-0.983769	-1.00229			0.3	-0.105505
0.35	13.6748	3.78619			0.35	-0.013363	-0.182628	-0.247958	-0.287305	-0.316258	-0.340015	-0.360802	-0.379733	-0.397426	-0.414254	-0.430452	-0.446177	-0.461538	-0.476615	-0.491463	-0.506125	-0.520634	-0.535016	-0.549291	-0.563474	-0.57758	-0.591618	-0.605597	-0.619525	-0.633408	-0.64725	-0.661057	-0.674833	-0.68858	-0.702301	-0.716	-0.729677	-0.743335	-0.756976	-0.770601	-0.784212	-0.797809	-0.811394	-0.824967	-0.83853			0.35	-0.104677
0.4	13.2759	4.31034			0.4	-0.00862069	-0.189655	-0.255747	-0.293103	-0.318966	-0.33908	-0.355911	-0.37069	-0.3841	-0.396552	-0.408307	-0.41954	-0.430371	-0.440887	-0.451149	-0.461207	-0.471095	-0.480843	-0.490472	-0.5	-0.509442	-0.518809	-0.528111	-0.537356	-0.546552	-0.555703	-0.564815	-0.573892	-0.582937	-0.591954	-0.600945	-0.609914	-0.618861	-0.627789	-0.6367	-0.645594	-0.654473	-0.663339	-0.672193	-0.681034			0.4	-0.103448
0.45	12.8482	4.7817			0.45	-0.004158	-0.195426	-0.261954	-0.297297	-0.320166	-0.336798	-0.349866	-0.360707	-0.370062	-0.378378	-0.385938	-0.392931	-0.399488	-0.405702	-0.411642	-0.41736	-0.422893	-0.428274	-0.433527	-0.438669	-0.443718	-0.448686	-0.453584	-0.45842	-0.463202	-0.467935	-0.472626	-0.477279	-0.481898	-0.486486	-0.491047	-0.495582	-0.500095	-0.504586	-0.509059	-0.513514	-0.517952	-0.522377	-0.526787	-0.531185			0.45	-0.101871
0.5	12.4	5.2			0.5	0	-0.2	-0.266667	-0.3	-0.32	-0.333333	-0.342857	-0.35	-0.355556	-0.36	-0.363636	-0.366667	-0.369231	-0.371429	-0.373333	-0.375	-0.376471	-0.377778	-0.378947	-0.38	-0.380952	-0.381818	-0.382609	-0.383333	-0.384	-0.384615	-0.385185	-0.385714	-0.386207	-0.386667	-0.387097	-0.3875	-0.387879	-0.388235	-0.388571	-0.388889	-0.389189	-0.389474	-0.389744	-0.39			0.5	-0.1
0.55	11.9386	5.56622			0.55	0.00383877	-0.203455	-0.269994	-0.301344	-0.318618	-0.328855	-0.33507	-0.338772	-0.340798	-0.341651	-0.341651	-0.341011	-0.339879	-0.33836	-0.336532	-0.334453	-0.332167	-0.329708	-0.327104	-0.324376	-0.321543	-0.318618	-0.315614	-0.31254	-0.309405	-0.306216	-0.302979	-0.299698	-0.29638	-0.293026	-0.289642	-0.286228	-0.28279	-0.279327	-0.275843	-0.27234	-0.268818	-0.265279	-0.261725	-0.258157			0.55	-0.0978887
0.6	11.4706	5.88235			0.6	0.00735294	-0.205882	-0.272059	-0.301471	-0.316176	-0.323529	-0.326681	-0.327206	-0.32598	-0.323529	-0.320187	-0.316176	-0.311652	-0.306723	-0.301471	-0.295956	-0.290225	-0.284314	-0.278251	-0.272059	-0.265756	-0.259358	-0.252877	-0.246324	-0.239706	-0.233032	-0.226307	-0.219538	-0.212728	-0.205882	-0.199004	-0.192096	-0.18516	-0.178201	-0.171218	-0.164216	-0.157194	-0.150155	-0.1431	-0.136029			0.6	-0.0955882
0.65	11.0018	6.15114			0.65	0.0105448	-0.207381	-0.272994	-0.300527	-0.31283	-0.317516	-0.317851	-0.315466	-0.311267	-0.3058	-0.299409	-0.292326	-0.28471	-0.276676	-0.268307	-0.259666	-0.250801	-0.24175	-0.232541	-0.223199	-0.213742	-0.204186	-0.194544	-0.184827	-0.175044	-0.165202	-0.155308	-0.145368	-0.135386	-0.125366	-0.115313	-0.105228	-0.0951164	-0.0849788	-0.074818	-0.0646358	-0.054434	-0.0442142	-0.0339777	-0.0237258			0.65	-0.0931459
0.7	10.5369	6.37584			0.7	0.0134228	-0.208054	-0.272931	-0.298658	-0.308725	-0.310962	-0.308725	-0.303691	-0.296793	-0.288591	-0.279439	-0.269575	-0.259164	-0.248322	-0.237136	-0.225671	-0.213976	-0.202088	-0.190039	-0.177852	-0.165548	-0.153142	-0.140648	-0.128076	-0.115436	-0.102736	-0.0899826	-0.0771812	-0.064337	-0.0514541	-0.0385365	-0.0255872	-0.0126093	0.000394789	0.0134228	0.0264728	0.0395429	0.0526316	0.0657374	0.0788591			0.7	-0.090604
0.75	10.08	6.56			0.75	0.016	-0.208	-0.272	-0.296	-0.304	-0.304	-0.299429	-0.292	-0.282667	-0.272	-0.260364	-0.248	-0.235077	-0.221714	-0.208	-0.194	-0.179765	-0.165333	-0.150737	-0.136	-0.121143	-0.106182	-0.0911304	-0.076	-0.0608	-0.0455385	-0.0302222	-0.0148571	0.000551724	0.016	0.0314839	0.047	0.0625455	0.0781176	0.0937143	0.109333	0.124973	0.140632	0.156308	0.172			0.75	-0.088
0.8	9.63415	6.70732			0.8	0.0182927	-0.207317	-0.270325	-0.292683	-0.29878	-0.296748	-0.29007	-0.280488	-0.26897	-0.256098	-0.242239	-0.227642	-0.212477	-0.196864	-0.180894	-0.164634	-0.148135	-0.131436	-0.11457	-0.097561	-0.0804297	-0.0631929	-0.0458643	-0.0284553	-0.0109756	0.0065666	0.0241644	0.0418118	0.0595038	0.0772358	0.0950039	0.112805	0.130636	0.148494	0.166376	0.184282	0.202208	0.220154	0.238118	0.256098			0.8	-0.0853659
0.85	9.20174	6.82148			0.85	0.0203193	-0.206096	-0.268021	-0.288824	-0.293179	-0.289308	-0.280738	-0.269231	-0.255765	-0.240929	-0.225096	-0.208515	-0.191359	-0.173751	-0.155781	-0.137518	-0.119013	-0.100306	-0.08143	-0.0624093	-0.0432649	-0.0240137	-0.00466965	0.0147557	0.0342525	0.0538127	0.073429	0.0930956	0.112807	0.132559	0.152348	0.17217	0.192022	0.211901	0.231806	0.251734	0.271682	0.291651	0.311637	0.33164			0.85	-0.0827286
0.9	8.78453	6.90608			0.9	0.0220994	-0.20442	-0.265193	-0.28453	-0.287293	-0.281768	-0.271507	-0.258287	-0.243094	-0.226519	-0.20894	-0.190608	-0.171696	-0.152328	-0.132597	-0.112569	-0.0922977	-0.0718232	-0.0511777	-0.0303867	-0.00947119	0.011552	0.0326687	0.0538674	0.0751381	0.0964726	0.117864	0.139305	0.160793	0.18232	0.203885	0.225483	0.247112	0.268768	0.29045	0.312155	0.333881	0.355627	0.377391	0.399171			0.9	-0.0801105
0.95	8.38371	6.96452			0.95	0.0236531	-0.202365	-0.261936	-0.279895	-0.281209	-0.274201	-0.262437	-0.2477	-0.230983	-0.212878	-0.193764	-0.173894	-0.153442	-0.132532	-0.111257	-0.0896846	-0.0678674	-0.0458461	-0.0236531	-0.00131406	0.0211501	0.0437224	0.0663886	0.0891371	0.111958	0.134843	0.157785	0.180777	0.203815	0.226894	0.250011	0.27316	0.296341	0.319549	0.342782	0.366039	0.389317	0.412615	0.435931	0.459264			0.95	-0.0775296
1	8	7			1	0.025	-0.2	-0.258333	-0.275	-0.275	-0.266667	-0.253571	-0.2375	-0.219444	-0.2	-0.179545	-0.158333	-0.136538	-0.114286	-0.0916667	-0.06875	-0.0455882	-0.0222222	0.00131579	0.025	0.0488095	0.0727273	0.0967391	0.120833	0.145	0.169231	0.193519	0.217857	0.242241	0.266667	0.291129	0.315625	0.340152	0.364706	0.389286	0.413889	0.438514	0.463158	0.487821	0.5125			1	-0.075
1.05	7.63377	7.01546			1.05	0.0261593	-0.197384	-0.254459	-0.269917	-0.268728	-0.259215	-0.244946	-0.227705	-0.208482	-0.187872	-0.166252	-0.143876	-0.120918	-0.097503	-0.0737218	-0.0496433	-0.02532	-0.000792707	0.0239064	0.0487515	0.0737218	0.0988001	0.123972	0.149227	0.174554	0.199945	0.225393	0.250892	0.276436	0.302021	0.327644	0.3533	0.378986	0.4047	0.43044	0.456203	0.481987	0.507791	0.533614	0.559453			1.05	-0.0725327
1.1	7.28507	7.01357			1.1	0.0271493	-0.19457	-0.250377	-0.264706	-0.262443	-0.251885	-0.236587	-0.218326	-0.198089	-0.176471	-0.153846	-0.130468	-0.106509	-0.0820944	-0.0573152	-0.0322398	-0.00692042	0.0186023	0.0442963	0.0701357	0.0961	0.122172	0.148338	0.174585	0.200905	0.227289	0.253729	0.28022	0.306756	0.333333	0.359947	0.386595	0.413273	0.439979	0.46671	0.493464	0.52024	0.547035	0.573848	0.600679			1.1	-0.0701357
1.15	6.95371	6.99677			1.15	0.0279871	-0.191604	-0.246143	-0.259419	-0.256189	-0.244708	-0.22851	-0.209365	-0.188255	-0.16577	-0.142284	-0.118048	-0.0932351	-0.0679686	-0.0423394	-0.0164155	0.00975116	0.0361201	0.0626593	0.0893434	0.116152	0.143067	0.170075	0.197165	0.224327	0.251553	0.278834	0.306166	0.333544	0.360962	0.388416	0.415904	0.443422	0.470968	0.498539	0.526133	0.553749	0.581383	0.609036	0.636706			1.15	-0.0678149
1.2	6.63934	6.96721			1.2	0.0286885	-0.188525	-0.241803	-0.254098	-0.25	-0.237705	-0.220726	-0.20082	-0.178962	-0.155738	-0.13152	-0.106557	-0.0810214	-0.0550351	-0.0286885	-0.00204918	0.0248312	0.0519126	0.0791631	0.106557	0.134075	0.161699	0.189416	0.217213	0.245082	0.273014	0.301002	0.32904	0.357123	0.385246	0.413406	0.441598	0.469821	0.498071	0.526347	0.554645	0.582964	0.611303	0.63966	0.668033			1.2	-0.0655738
1.25	6.34146	6.92683			1.25	0.0292683	-0.185366	-0.237398	-0.24878	-0.243902	-0.230894	-0.21324	-0.192683	-0.17019	-0.146341	-0.121508	-0.095935	-0.0697936	-0.0432056	-0.0162602	0.0109756	0.0384505	0.0661247	0.0939666	0.121951	0.150058	0.178271	0.206575	0.234959	0.263415	0.291932	0.320506	0.349129	0.377796	0.406504	0.435248	0.464024	0.492831	0.521664	0.550523	0.579404	0.608306	0.637227	0.666166	0.695122			1.25	-0.0634146
1.3	6.05948	6.87732			1.3	0.0297398	-0.182156	-0.232962	-0.243494	-0.237918	-0.224287	-0.206054	-0.184944	-0.161917	-0.137546	-0.1122	-0.0861214	-0.0594796	-0.0323951	-0.00495663	0.0227695	0.0507326	0.078893	0.10722	0.135688	0.164277	0.192971	0.221755	0.25062	0.279554	0.30855	0.337602	0.366702	0.395847	0.425031	0.454251	0.483504	0.512786	0.542095	0.571429	0.600785	0.630162	0.659558	0.688971	0.718401			1.3	-0.0613383
1.35	5.79274	6.82019			1.35	0.0301151	-0.178919	-0.228521	-0.238264	-0.232064	-0.217892	-0.199165	-0.177591	-0.154119	-0.129318	-0.103551	-0.0770593	-0.0500102	-0.0225231	0.00531444	0.0334367	0.0617934	0.0903454	0.119062	0.147919	0.176895	0.205975	0.235145	0.264393	0.293711	0.323091	0.352524	0.382007	0.411533	0.441098	0.470699	0.500332	0.529994	0.559683	0.589396	0.619132	0.648888	0.678663	0.708455	0.738264			1.35	-0.0593446
1.4	5.54054	6.75676			1.4	0.0304054	-0.175676	-0.224099	-0.233108	-0.226351	-0.211712	-0.192568	-0.170608	-0.146772	-0.121622	-0.095516	-0.0686937	-0.0413202	-0.0135135	0.0146396	0.0430743	0.0717409	0.100601	0.129623	0.158784	0.188063	0.217445	0.246915	0.276464	0.306081	0.335759	0.36549	0.39527	0.425093	0.454955	0.484852	0.51478	0.544738	0.574722	0.60473	0.63476	0.66481	0.694879	0.724965	0.755068			1.4	-0.0574324
1.45	5.30218	6.68815			1.45	0.0306205	-0.172442	-0.219715	-0.228042	-0.22079	-0.205748	-0.186255	-0.163981	-0.139851	-0.114424	-0.0880522	-0.0609723	-0.0333478	-0.00529527	0.0230997	0.0517728	0.080675	0.109768	0.139022	0.168413	0.19792	0.227529	0.257226	0.287	0.316841	0.346743	0.376697	0.4067	0.436745	0.466828	0.496946	0.527095	0.557273	0.587477	0.617705	0.647954	0.678224	0.708512	0.738817	0.769138			1.45	-0.0556003
1.5	5.07692	6.61538			1.5	0.0307692	-0.169231	-0.215385	-0.223077	-0.215385	-0.2	-0.18022	-0.157692	-0.133333	-0.107692	-0.0811189	-0.0538462	-0.0260355	0.0021978	0.0307692	0.0596154	0.0886878	0.117949	0.147368	0.176923	0.206593	0.236364	0.266221	0.296154	0.326154	0.356213	0.386325	0.416484	0.446684	0.476923	0.507196	0.5375	0.567832	0.59819	0.628571	0.658974	0.689397	0.719838	0.750296	0.780769			1.5	-0.0538462
1.55	4.86407	6.53931			1.55	0.0308597	-0.166054	-0.211119	-0.218222	-0.21014	-0.194465	-0.174452	-0.151727	-0.127194	-0.101396	-0.0746777	-0.0472692	-0.0193297	0.00902698	0.0377174	0.0666789	0.0958638	0.125235	0.154762	0.184423	0.214198	0.244072	0.274031	0.304066	0.334166	0.364325	0.394536	0.424793	0.455091	0.485427	0.515797	0.546198	0.576626	0.60708	0.637556	0.668055	0.698572	0.729108	0.75966	0.790228			1.55	-0.0521675
1.6	4.66292	6.46067			1.6	0.0308989	-0.162921	-0.206929	-0.213483	-0.205056	-0.189139	-0.168941	-0.146067	-0.121411	-0.0955056	-0.0686925	-0.0411985	-0.0131806	0.0152488	0.0440075	0.0730337	0.10228	0.13171	0.161295	0.191011	0.22084	0.250766	0.280777	0.310861	0.341011	0.371219	0.401477	0.431782	0.462127	0.492509	0.522925	0.553371	0.583844	0.614342	0.644864	0.675406	0.705967	0.736546	0.767142	0.797753			1.6	-0.0505618
1.65	4.4728	6.38012			1.65	0.0308932	-0.159839	-0.202821	-0.208865	-0.200134	-0.184016	-0.163676	-0.140698	-0.115961	-0.0899933	-0.0631296	-0.0355944	-0.00754249	0.0209153	0.0496978	0.0787441	0.108008	0.137452	0.16705	0.196776	0.226614	0.256548	0.286565	0.316655	0.34681	0.377021	0.407283	0.43759	0.467937	0.498321	0.528738	0.559184	0.589657	0.620156	0.650676	0.681218	0.711778	0.742356	0.77295	0.803559			1.65	-0.0490262
1.7	4.29306	6.2982			1.7	0.0308483	-0.156812	-0.1988	-0.20437	-0.195373	-0.179092	-0.158649	-0.135604	-0.110825	-0.0848329	-0.0579575	-0.0304199	-0.00237295	0.0260742	0.0548415	0.0838689	0.113111	0.142531	0.172101	0.201799	0.231607	0.26151	0.291494	0.321551	0.351671	0.381847	0.412073	0.442343	0.472653	0.502999	0.533378	0.563785	0.59422	0.624679	0.65516	0.685661	0.716181	0.746719	0.777272	0.807841			1.7	-0.0475578
1.75	4.12308	6.21538			1.75	0.0307692	-0.153846	-0.194872	-0.2	-0.190769	-0.174359	-0.153846	-0.130769	-0.105983	-0.08	-0.0531469	-0.025641	0.00236686	0.0307692	0.0594872	0.0884615	0.117647	0.147009	0.176518	0.206154	0.235897	0.265734	0.295652	0.325641	0.355692	0.385799	0.415954	0.446154	0.476393	0.506667	0.536973	0.567308	0.597669	0.628054	0.658462	0.688889	0.719335	0.749798	0.780276	0.810769			1.75	-0.0461538
1.8	3.96226	6.13208			1.8	0.0306604	-0.150943	-0.191038	-0.195755	-0.186321	-0.169811	-0.149259	-0.126179	-0.101415	-0.0754717	-0.0486707	-0.0212264	0.00671263	0.0350404	0.0636792	0.0925708	0.12167	0.150943	0.180362	0.209906	0.239555	0.269297	0.299118	0.329009	0.358962	0.38897	0.419025	0.449124	0.479262	0.509434	0.539638	0.56987	0.600129	0.630411	0.660714	0.691038	0.721379	0.751738	0.782112	0.8125			1.8	-0.0448113
1.85	3.81006	6.04862			1.85	0.0305257	-0.148106	-0.1873	-0.191634	-0.182024	-0.165442	-0.144876	-0.12182	-0.0971045	-0.0712267	-0.0445038	-0.0171472	0.010697	0.0389243	0.0674581	0.0962408	0.125229	0.154387	0.18369	0.213115	0.242644	0.272265	0.301964	0.331732	0.36156	0.391442	0.421372	0.451345	0.481355	0.5114	0.541476	0.57158	0.60171	0.631862	0.662037	0.69223	0.722442	0.75267	0.782914	0.813171			1.85	-0.0435274
1.9	3.66594	5.96529			1.9	0.0303688	-0.145336	-0.183659	-0.187636	-0.177874	-0.161244	-0.140688	-0.117679	-0.0930345	-0.0672451	-0.0406232	-0.0133767	0.0143501	0.0424543	0.0708604	0.0995119	0.128365	0.157387	0.186551	0.215835	0.245223	0.274699	0.304254	0.333876	0.363557	0.393292	0.423074	0.452897	0.482759	0.512654	0.542579	0.572533	0.602511	0.632512	0.662535	0.692577	0.722636	0.752711	0.782802	0.812907			1.9	-0.0422993
1.95	3.52941	5.88235			1.95	0.0301926	-0.142634	-0.180115	-0.183758	-0.173868	-0.15721	-0.136685	-0.113743	-0.0891897	-0.0635086	-0.0370072	-0.00989068	0.0176991	0.0456607	0.0739198	0.102421	0.13112	0.159986	0.188991	0.218116	0.247341	0.276655	0.306045	0.335502	0.365018	0.394586	0.4242	0.453856	0.483548	0.513274	0.54303	0.572814	0.602622	0.632452	0.662304	0.692174	0.722062	0.751966	0.781884	0.811817			1.95	-0.0411244
2	3.4	5.8			2	0.03	-0.14	-0.176667	-0.18	-0.17	-0.153333	-0.132857	-0.11	-0.0855556	-0.06	-0.0336364	-0.00666667	0.0207692	0.0485714	0.0766667	0.105	0.133529	0.162222	0.191053	0.22	0.249048	0.278182	0.307391	0.336667	0.366	0.395385	0.424815	0.454286	0.483793	0.513333	0.542903	0.5725	0.602121	0.631765	0.661429	0.691111	0.720811	0.750526	0.780256	0.81			2	-0.04
[truncated: 56 more columns]

## Sheet: Fig6
Panel d											Panel e								Panel f										Panel g
	z-scored light responses																													euclidean distance
	Shutter Control	ChIEF				Light Control						odor responses (z-scored)								MC				TC						Within odor				Between odors
	MCs			TCs		MC		TC				MC		TC						33Hz		CL		33Hz		CL				MC		TC		MC		TC
Cell #	no light	33 Hz	CL	33 Hz	CL	33 Hz	CL	33 Hz	CL		Cell #	inhibited	excited	inhibited	excited				Cell #	odor	odor+light	odor	odor+light	odor	odor+light	odor	odor+light		Recording site	odor	odor+light	odor	odor+light	odor	odor+light	odor	odor+light
1	-0.0228554	-4.01955	-2.93658	-3.62584	-12.6098	0.260399	0.675325	-0.449748	0.936989		1	-5.0324	3.94827	-5.38565	2.21484				1	-2.89018	-3.87271	-5.0324	-12.8421	-2.06081	-2.73953	-5.38565	-11.5331		1	0.694056	0.745969	0.866743	0.576774	12.9028	8.02578	7.47546	13.2101
2	0.0355051	-6.56845	-12.9887	-0.711711	-12.1692	0.418697	-0.131706	1.97091	-0.137457		2	-3.93631	2.26086	-3.1958	2.34248				2	-2.81256	-8.33368	-3.93631	-16.1252	-4.06798	1.70145	-3.1958	-5.82463		2	0.595507	0.617937	0.373975	0.332037	11.1013	15.3792	20.2427	41.1813
3	-0.0409821	-5.28086	-14.5314	-1.73127	-6.8503	-0.597857	0.470731	-0.754021	1.22108		3	-4.17576	4.80854	-5.3092	2.31717				3	-2.40087	-5.87018	-4.17576	-13.78	-2.26587	-5.41369	-5.3092	-15.4881		3	0.583841	0.459707	0.603844	0.60917	11.337	21.569	4.44609	15.2227
4	0.0264822	-2.16493	-17.0485	-2.63888	-9.55843	0.133963	-1.21353	0.349438	0.369052		4	-2.45542	3.12145	-3.63947	2.39876				4	-4.11081	-8.87962	-2.45542	-11.0219	-4.59994	-4.18133	-3.63947	-8.10908		4	0.414824	0.392661	0.494595	0.703963	11.5907	10.9925	1.93276	5.5529
5	0.0616702	-5.60183	-10.1126	-2.57047	-6.81144	-0.412698	0.492515	-0.0517092	-2.17202		5	-3.3184	3.65652	-2.77542	6.38904				5	-3.77203	-8.81778	-3.3184	-15.1786	-3.77951	-0.491654	-2.77542	-9.04489		5	0.545802	0.572901	0.653989	0.834714	2.55404	4.24501	9.32339	19.9645
6	0.0509932	-3.49864	-9.52273	-1.98706	-4.50919	0.4841	0.156564	1.89745	-0.43402		6	-3.42974	3.22492	-6.59171	3.92856				6	-11.1816	-14.7539	-3.42974	-16.0637	-1.98615	-16.3578	-6.59171	-16.0172		6	0.548768	0.497219	0.859548	0.67477	11.2603	18.7741	12.8498	23.0768
7	0.0423609	-3.16409	-5.14456	-2.35176	-6.69367	0.449583	-0.846828	0.0787133	0.462195		7	-2.37052	2.98088	-2.55121	2.06759				7	-4.32077	-6.14586	-2.37052	-18.105	-2.20027	-7.98567	-2.55121	-9.27164		7	0.814485	0.626995	0.664582	0.506864	7.68751	7.33987	7.62563	9.28173
8	-0.024423	-0.686633	-7.7851	-2.60438	-3.19393	0.406729	-0.147859	0.846607	-1.43395		8	-3.29986	2.5063	-6.66626	6.17819				8	-4.66014	-8.9092	-3.29986	-13.7585	-2.62873	-6.08453	-6.66626	-12.159		8	0.812151	0.812041	0.555554	0.64241
9	0.056791	-4.54853	-6.54908	-6.92747	-5.0615	0.899427	0.224376	-0.774336	-0.0038397		9	-3.20456	6.33631	-6.34475	3.13629				9	-4.57762	-6.64333	-3.20456	-14.0888	-5.33931	-9.96548	-6.34475	-13.0175		9	0.464552	0.516243	1.03813	0.883726
10	-0.0270394	-3.45856	-15.5548	-2.53383	-8.69655	1.07305	0.418836	-0.245776	0.520495		10	-3.84225	5.27548	-5.8529	7.85375				10	-4.68132	-4.15822	-3.84225	-13.5303	-4.26053	-13.2098	-5.8529	-16.5711		10	0.667275	0.59021	0.618261	0.503471
11	-0.0727965	-5.95936	-12.6748	-2.61609	-6.87964	0.422368	1.13324	0.0676429	-2.04358		11	-2.97496	2.19012	-5.22784	2.2445				11	-3.40992	-3.94418	-2.97496	-14.1607	-2.79864	-12.1113	-5.22784	-14.33		11	0.512046	0.58265	0.361419	0.492286
12	0.0624913	-5.40101	-14.5034	-3.11233	-3.45802	0.915454	0.860051	-0.311797	0.157239		12	-3.06797	7.7109	-2.82091	2.05185				12	-2.36088	-10.49	-3.06797	-12.1328	-2.82334	-7.31918	-2.82091	-3.99551		12	0.509762	0.470802	0.865449	1.03621
13	-0.00308398	-5.62356	-12.4141	-4.35035	-6.30053	0.182999	-0.357881	0.118189	-1.29998		13	-3.6387	1.98001	-6.00197	3.41595				13	-2.11441	-3.27399	-3.6387	-11.6097	-3.24389	-5.22652	-6.00197	-15.8465		13	0.455874	0.433617	0.707517	0.690042
14	-0.043844	-6.20807	-11.2771	-3.29966	-6.78821	-0.425472	-0.537269	0.09875	-0.707975		14	-2.60638	2.3358	-4.08046	2.82556				14	-3.10478	-6.88787	-2.60638	-13.5977	-3.23315	-7.73115	-4.08046	-11.1479		14	0.832639	0.666251	0.74236	0.714704
15	0.0845346	-3.99005	-12.4719	-4.51096	-5.99657	-0.0244461	0.583342	-0.0131778	-1.42584		15	-3.76597	2.06451	-2.00094	2.37418				15	-3.4431	-5.91979	-3.76597	-12.0649	-3.63912	-5.48005	-2.00094	-3.76169		15			0.728517	0.656271
16	0.00801467	-5.90809	-11.6	-1.87552	-5.60268	-0.319368	-0.16904	-0.588415	-1.2965		16	-4.66842	2.83499	-5.50618	2.66409				16	-2.89124	-7.63393	-4.66842	-12.8041	-2.44196	-7.21067	-5.50618	-17.1563
17	0.0214466	-2.67352	-9.78254	-2.7671	-10.0897	0.264065	0.348839	0.392217	-0.160449		17	-5.28962	2.77893	-2.03557	4.07003				17	-3.04284	-5.26694	-5.28962	-12.9914	-5.04061	-7.01945	-2.03557	-9.93912
18	0.020263	-8.09991	-3.67191	-2.36008	-9.06683	0.563136	0.14762	-1.24985	0.994836		18	-2.04663	2.74462	-6.7088	3.77579				18	-4.07488	-4.38973	-2.04663	-7.51317	-3.14109	-4.22856	-6.7088	-13.3419
19	0.0657212	-4.52177	-5.72853	-3.31318	-10.3459	-0.644628	-0.0515283	-0.500026	0.61786		19	-3.04536	2.81163	-5.0462	1.99485				19	-2.08256	-6.51506	-3.04536	-8.63641	-2.98074	-7.42989	-5.0462	-6.49406
20	-0.0208122	-4.97292	-8.0863	-2.71487	-10.2162	-1.06208	-0.39776	1.50878	0.47814		20	-2.55747	1.97884	-2.00658	2.27335				20	-7.2108	-11.2532	-2.55747	-9.85691	-4.29424	-4.77361	-2.00658	-6.59713
21	-0.0343956	-7.72667	-14.754	-3.95485	-8.56403	-1.25028	0.595804	-0.417773	0.424712		21	-4.31909	3.57359	-2.779	3.28262				21	-3.30158	-6.21875	-4.31909	-12.1958	-5.51327	-10.0104	-2.779	-8.33345
22	0.144947	-8.57252	-13.783	-1.73211	-5.65667	-1.75993	-0.209106	0.269431	1.6114		22	-2.24196	2.78009	-3.26215	2.35535				22	-4.13736	-3.4545	-2.24196	-7.00434	-3.8541	-9.22102	-3.26215	-8.51244
23	-0.0829008	-1.02378	-14.9295	-2.89125	-1.52424	-0.583024	-0.865444	1.25223	-0.948211		23	-4.60638	2.45655	-3.74141	2.91616				23	-2.28881	-4.27951	-4.60638	-11.85	-2.1427	-8.69776	-3.74141	-7.28659
24	-0.0756782	-3.86095	-12.4642	-3.76184	-5.0961	0.585855	0.504012	-2.49745	0.0213629		24	-5.39762	2.12213	-6.36513	3.42444				24	-2.80714	-6.14433	-5.39762	-12.103	-2.71922	-7.04468	-6.36513	-9.23196
25	-0.0420293	-5.82718	-11.5937	-2.97099	-3.9027	0.451283	0.161126	1.0635	1.00113		25	-4.88835	2.71065	-2.38307	5.28772				25	-2.99938	-3.04215	-4.88835	-14.8593	-3.70319	-13.0881	-2.38307	-10.9298
26	-0.0366943	-1.43352	-7.68051	-0.927213	-5.1382	0.420678	0.326647	0.238317	-1.19267		26	-5.07237	3.41274	-3.05896	3.17258				26	-3.28678	-4.66302	-5.07237	-10.6656	-3.37416	-7.88974	-3.05896	-12.2375
27	0.00331403	-5.12355	-8.71811	-2.66528	-4.40614	-0.0293428	0.134775	0.318398	0.229509		27	-3.78314	8.46018	-2.06428	2.65856				27	-3.43188	-4.43186	-3.78314	-10.1597	-4.77318	-12.4377	-2.06428	-9.71387
28	-0.0389591	-2.0839	-11.3756	-2.85362	-7.64699	-0.242209	0.543441	0.866477	-0.65829		28	-7.17572	6.1678	-4.722	3.95181				28	-2.30442	-4.22112	-7.17572	-13.4505	-2.05075	-1.6319	-4.722	-7.65907
29	-0.00619466	-4.89254	-8.57587	-0.410338	-5.18424	0.21278	0.566134	0.634737	-0.0324881		29	-6.46276	7.0977	-2.37475	4.8745				29	-4.74628	-7.68129	-6.46276	-12.9221	-2.77097	-5.82333	-2.37475	-7.55022
30	0.00991355	-3.1499	-2.39078	-2.58056	-3.75777	0.711134	-0.0104338	-0.586435	1.89464		30	-5.96121	3.13672	-2.85568	7.08499				30	-2.85499	-8.68382	-5.96121	-13.4279	-3.08906	-6.51392	-2.85568	-11.7926
31	0.00892249	-5.36149	-3.00511	-2.56821	-5.53832	-0.210406	-0.678042	0.256203	1.25186		31	-3.89003	3.34799	-3.48369	1.992				31	-3.5925	-4.56851	-3.89003	-12.3619	-3.09629	-5.89403	-3.48369	-6.47452
32	0.0146099	-0.921433	-4.51228	-1.80882	-5.23232	-0.595885	0.62486	-0.541473	-0.989089		32	-1.9736	2.47122	-5.0889	2.18257				32	-4.56582	-5.23246	-1.9736	-7.18643	-2.5653	-7.87202	-5.0889	-2.69574
33	0.0787205	-0.921138	-4.01182	-1.84305	-8.66316	-0.173516	-1.65457	-0.077577	-1.20241		33	-3.22977	2.12271	-6.74171	4.25737				33	-3.50879	-5.8793	-3.22977	-7.05058	-2.60496	-6.78152	-6.74171	-4.94117
34	0.0737646	-4.86088	-0.368251	-2.65515	-9.1625	-0.491348	0.623097	-0.277265	-1.59022		34	-6.21722	2.79438	-6.53646	3.71936				34	-2.31841	-3.6586	-6.21722	-14.9387	-3.56121	-9.30737	-6.53646	-8.59828
35	0.0708028	-7.596	-3.12313	-2.09556	-10.8125	-1.43373	0.09966	-0.607391	-1.47561		35	-3.14595	2.83234	-5.87639	4.26766				35	-4.25732	-4.65822	-3.14595	-8.51304	-2.90423	-7.13245	-5.87639	-11.0989
36	0.00524997	-2.29174	-4.18463	-2.64818	-5.5015	-0.301237	0.730069	0.769695	-0.976312		36	-2.0968	4.87671	-3.93853	8.15858				36	-3.34344	-4.55179	-2.0968	-7.2823	-3.0453	-4.11578	-3.93853	-10.8644
37	-0.0109433	-5.30931	-3.19347	-2.96006	-7.18211	-0.505688	0.391419	0.952937	-0.0376683		37	-3.40237	3.2593	-5.88052	6.35816				37	-2.36	-3.96165	-3.40237	-7.89116	-2.0764	-3.06737	-5.88052	-7.78919
38	0.00716827	-3.03293	-4.67857	-2.35112	-7.34831	-0.698249	0.870325	1.87648	0.0572169		38	-7.88684	3.84335	-2.88521	2.88887				38	-2.51404	-4.03446	-7.88684	-14.9168	-2.30818	-5.18862	-2.88521	-6.66385
39	-0.00876437	-0.931225	-4.80514	-1.72403	-8.98865	-0.339314	-0.105467	-0.611795	0.12616		39	-5.56042	3.44836	-2.27987	2.30925				39	-3.34687	-9.73404	-5.56042	-11.6503	-2.26057	-4.34461	-2.27987	-8.58385
40	-0.0518766	-5.4064	-3.6111	-1.20816	-5.72734	-1.04587	-0.197198	-0.582515	1.84109		40	-5.96122	4.02139	-5.93023	2.82418				40	-4.43926	-13.2728	-5.96122	-12.1441	-3.73669	-8.43186	-5.93023	-2.66985
41	0.021646	-6.94374	-3.16315	-0.781004	-10.1964	0.23251	1.4767	-1.292	-0.176654		41	-2.01965	3.30826	-3.95982	2.88331				41	-4.53641	-5.61868	-2.01965	-11.304	-2.76341	-4.95449	-3.95982	-6.93864
42	0.0500627	-5.47945	-6.32603	-0.267468	-14.0235	-1.04829	-0.351936	-0.260181	0.0949415		42	-4.75081	3.72124	-3.8686	2.66333				42	-2.87282	-10.6487	-4.75081	-12.866	-2.70907	-7.97584	-3.8686	-7.01283
43	0.00423855	-4.46379	-9.13383	-2.4003	-9.21791	-0.150084	0.909578	-0.266344	0.111118		43	-3.13005	7.44671	-2.38965	3.67013				43	-4.96966	-9.8611	-3.13005	-11.7014	-3.17859	-7.1743	-2.38965	-9.09961
44	-0.0316789	-4.89669	-5.08413	-2.66824	-7.83002	-0.524494	1.51626	1.36728	0.970467		44	-4.05573	6.53316	-4.73843	5.32182				44	-3.80851	-7.40077	-4.05573	-9.05228	-4.71792	-8.07496	-4.73843	-6.90227
45	0.00169258	0.938522	-3.36617	-3.32	-8.54575	-0.445876	0.338663	0.343331	1.2367		45	-2.21965	4.73306	-2.31785	2.63136				45	-5.90441	-12.3117	-2.21965	-6.6907	-2.36849	-11.1418	-2.31785	-11.8242
46	-0.0250647	-2.71702	-2.33	-2.76765	-5.92559	-0.256279	1.22112	0.600927	-0.348373		46	-2.4594	2.42197	-6.58094	2.00659				46	-2.52987	-8.10892	-2.4594	-9.12892	-2.1585	-10.4814	-6.58094	-2.74649
47	0.0468264	-6.33206	-4.20671	-1.9902	-5.7425	-0.64661	-0.402986	-1.81547	-1.66165		47	-4.49429	3.5776	-5.39496	2.77123				47	-3.73631	-6.99561	-4.49429	-9.50074	-4.81016	-9.29045	-5.39496	-5.4542
48	0.0310595	0.654	-8.18728	-2.34282	-8.52304	-1.17156	0.0980514	-0.8275	0.590876		48	-3.1336	2.95438	-6.52234	4.66765				48	-3.41394	-3.69421	-3.1336	-8.23439	-4.59407	-13.2549	-6.52234	-9.06167
49	-0.0232525	-1.79601	-13.1973	-3.52005	-4.08386	-0.2061	0.187019	-1.3107	-1.20345		49	-3.1636	5.9764	-2.77008	3.36739				49	-3.99448	-8.25328	-3.1636	-6.82723	-3.24758	-11.1111	-2.77008	-4.12191
50	-0.00161197	-5.29235	-4.1973	-2.81507	-3.52229	-0.118115	0.788474	-1.25366	0.051492		50	-2.7189	4.15657	-2.67989	3.04247				50	-3.22509	-4.26449	-2.7189	-8.40152	-2.61941	-10.2206	-2.67989	-7.06977
51	-0.00560833	-4.40705	-11.7983	-1.374	-6.59907	0.477309	-0.815315	-1.10511	-1.80334		51	-2.03616	2.97298	-1.99922	2.94834				51	-2.53383	-2.67475	-2.03616	-6.29492	-2.0091	-8.8784	-1.99922	-11.076
52	0.0193542	-6.90211	-6.84642	-1.15416	-11.8618	-1.19028	-0.00053282	-1.34466	-0.86243		52	-1.99594	4.49865	-5.45028	2.26299				52	-2.46591	-3.45392	-1.99594	-18.4352	-2.18902	-7.34204	-5.45028	-12.7404
53	0.00246409	-7.29429	-7.34646	-2.34004	-11.2353	-1.94183	0.108284	-0.573828	-1.58782		53	-3.15072	8.83329	-6.04484	4.17313				53	-2.28981	-4.4843	-3.15072	-14.6144	-2.06386	-11.5694	-6.04484	-11.0475
54	-0.0112231	-1.51508	-4.7966	-2.28331	-2.2657	-0.921878	-0.965227	-1.12741	1.54823		54	-4.39278	2.43492	-7.8592	2.72096				54	-3.94975	-8.02922	-4.39278	-12.5479	-4.60473	-6.62801	-7.8592	-5.79153
55	0.0213967	-3.08673	-11.1656	-1.42944	-8.27714	-0.23473	0.22241	-0.534367	0.00356324		55	-2.49543	2.02689	-2.63723	2.44941				55	-4.53553	-6.81988	-2.49543	-5.57063	-3.4274	-7.17563	-2.63723	-7.11781
56	-0.0455206	-5.1801	-4.10832	-2.50833	-3.56685	-0.612107	0.0600534	1.44284	3.88306		56	-5.33392	3.99966	-7.7856	2.78339				56	-4.7917	-9.38489	-5.33392	-9.12604	-8.21764	-18.0684	-7.7856	-11.6873
57	-0.0136086	-3.28361	-5.21773	-2.53327	-7.69075	0.221551	-0.409878	0.8431	-1.35207		57	-2.67752	2.77805	-8.16285	4.73309				57	-3.08787	-6.23187	-2.67752	-0.619178	-4.86438	-12.1977	-8.16285	-13.8743
58	0.00210085	-1.59705	-9.56992	-1.78369	-10.6387	-0.0152951	0.222302	0.297502	1.04317		58	-5.26062	6.43755	-12.4762	4.98729				58	-2.86195	-12.6814	-5.26062	-10.1042	-2.62276	-6.47242	-12.4762	-15.4946
59	-0.0109269	-1.96039	-8.70665	-1.69054	-4.28639	-0.359751	1.50328	0.376525	1.06508		59	-2.49309	7.43287	-3.35322	4.55819				59	-2.03235	-3.10898	-2.49309	-7.03978	-4.72835	-6.73091	-3.35322	-5.60709
60	0.0389592	-5.37531	-5.48554	-1.22434	-6.28568	-0.697858	-0.132122	-0.495791	0.432062		60	-2.03072	5.73424	-2.7787	5.01215				60	-4.29949	-6.67796	-2.03072	-8.46808	-2.49083	-6.67879	-2.7787	-6.19924
61	0.0115745	-5.26802	-11.4205	-4.39089	-7.44102	0.340691	0.251705	0.0872914	0.629913		61	-2.70356	5.8193	-2.91564	12.7764				61	-3.65914	-9.17463	-2.70356	-7.81612	-2.33294	-6.77178	-2.91564	-8.24189
62	-0.0250006	-5.91715	-10.8095	-1.33609	-5.52452	0.393976	0.799173	-0.891082	-1.4647		62	-2.64172	2.02041	-3.16743	3.23711				62	-5.17475	-11.8167	-2.64172	-7.73468	-2.25532	-4.02708	-3.16743	-12.2543
63	-0.0381911	-4.35706	-5.39543	-2.44852	-5.03222	-0.035706	0.613413	-0.584904	1.40117		63	-3.26613	6.74956	-3.95395	2.6064				63	-7.53431	-10.5526	-3.26613	-8.7079	-3.47271	-6.35046	-3.95395	-10.8322
64	-0.12644	-2.95771	-7.08343	-3.27099	-14.4603	0.107984	1.0251	0.353264	-0.847242		64	-3.67355	2.48733	-2.05681	5.27096				64	-6.8131	-11.9789	-3.67355	-8.64232	-4.68737	-8.2826	-2.05681	-8.4088
65	0.054707	-0.750026	-1.47786	-3.06653	-10.4382	-0.419939	0.00576656	1.39193	-2.18265		65	-3.29351	2.43912	-3.81048	3.12419				65	-4.86625	-7.67393	-3.29351	-6.10626	-3.34711	-7.04129	-3.81048	-8.62677
66	0.00265504	-0.39628	-1.84533	-3.62839	-9.91779	-0.295877	0.34289	0.159517	1.23641		66	-4.40113	2.78521	-3.19751	4.5789				66	-11.8449	-14.0286	-4.40113	-8.91697	-2.87124	-3.61301	-3.19751	-12.3594
67	-0.0459857	-4.18074	-2.74097	-1.02182	-8.36068	1.16469	0.601072	0.134011	-0.350943		67	-6.35271	4.30146	-2.11264	4.07707				67	-3.2869	-6.41799	-6.35271	-7.82353	-2.64467	-4.5455	-2.11264	-5.68299
68	-0.157488	-6.07666	-6.44026	-4.91539	-9.04064	-0.581768	0.00838327	-1.45117	0.451242		68	-2.92201	4.55304	-2.07066	3.41298				68	-4.88228	-8.92842	-2.92201	-8.67552	-2.64302	-4.24964	-2.07066	-11.0063
69	-0.0224643	-6.67848	-2.70601	-3.21983	-6.55101	-0.143246	1.00964	0.247229	-0.801979		69	-2.63838	2.67929	-2.52991	3.64502				69	-6.6856	-12.2167	-2.63838	-9.37209	-2.84377	-4.23841	-2.52991	-14.9158
70	0.0718642	-2.63905	-2.8759	-2.91681	-7.28767	-0.560764	0.515531	-0.675298	1.36689		70	-2.08032	5.56762	-3.54781	19.0525				70	-4.49122	-8.1756	-2.08032	-9.12808	-7.16772	-8.16275	-3.54781	-22.3834
71	-0.0696904	-3.86801	-2.87686	-1.31141	-12.3579	-0.608586	-1.23835	0.159445	-0.749165		71	-2.13103	3.11539	-2.04022	10.7634				71	-7.32015	-15.4115	-2.13103	-9.24778	-4.54919	-6.71514	-2.04022	-15.179
72	-0.00444472	-2.67569	-2.77356	-5.28298	-6.39859	-0.439143	-0.519003	0.919105	0.245245		72	-3.27013	4.6238	-4.45036	6.6994				72	-8.37687	-21.4463	-3.27013	-9.32707	-3.0848	-5.49858	-4.45036	-19.4213
73	-0.0270619	-5.52098	-2.51223	-3.38028	-3.17376	0.296794	0.174218	0.580331	1.88973		73	-2.32746	2.3512	-2.64179	3.95281				73	-2.95562	-4.68153	-2.32746	-6.03607	-3.20887	-9.09558	-2.64179	-17.6573
74	-0.0544268	-5.3713	-0.370106	-0.472023	0.109281	0.419404	-0.583281	1.2919	-0.104171		74	-2.78946	5.06145	-2.4215	4.33306				74	-5.79527	-9.70859	-2.78946	-11.93	-4.68532	-5.95744	-2.4215	-3.56467
75	0.00263389	-8.37188	-0.196732	-4.62528	0.808094	0.00461201	0.279762	1.55665	2.21433		75	-2.9116	5.99051	-2.31115	3.80026				75	-2.71007	-6.76821	-2.9116	-6.04671	-4.536	-5.90358	-2.31115	-4.36795
76	0.0645955	-6.15119	-4.25018	-7.71756	-8.55852	-0.563271	-0.416312	-0.0172555	0.488835		76	-2.5819	3.41956	-4.37798	2.33036				76	-5.14145	-8.3211	-2.5819	-13.4131	-4.19233	-8.1678	-4.37798	-8.31414
77	-0.0332903	-7.60746	-3.30762	-5.1656	-8.21074	-1.41004	0.13189	-0.439917	0.16765		77	-3.48071	4.38402	-2.45506	16.1595				77	-2.25117	-6.83807	-3.48071	-8.05631	-3.2342	-12.6994	-2.45506	-10.8886
78	0.0370089	-5.65296	-2.09492	-3.71665	-5.35886	-0.145187	-0.581859	0.687785	0.228895		78	-3.37664	5.05483	-2.07659	20.9278				78	-8.18239	-14.7797	-3.37664	-10.0949	-2.57849	-4.202	-2.07659	-12.6621
79	0.0189594	-6.5214	-4.58107	-0.489564	-9.0874	-0.265107	0.385469	-0.108086	2.03648		79	-2.33024	2.59917	-3.08105	2.01202				79	-4.08328	-12.4349	-2.33024	-7.74339	-3.17349	-6.10663	-3.08105	-8.17915
80	0.00138708	-7.03612	-3.71416	-1.92063	-7.50723	-1.27338	1.18975	0.695747	-1.27609		80	-5.40145	2.677	-2.05741	3.2743				80	-6.14809	-13.0658	-5.40145	-12.1583	-6.04423	-7.33257	-2.05741	-15.3397
81	-0.0289456	-6.8881	-1.60734	-2.21783	-12.6567	0.0259764	-0.305535	1.36645	-1.33475		81	-2.54882	3.42441	-3.26818	7.54727				81	-7.10918	-5.10942	-2.54882	-8.86834	-2.7729	-7.66733	-3.26818	-8.60752
82	-0.00609332	-2.35998	-6.38535	-3.51405	-9.05863	-0.160478	-0.424181	-1.01154	0.169429		82	-3.1557	8.92877	-2.01419	2.03445				82	-3.21791	-8.18099	-3.1557	-5.15856	-4.41414	-15.7414	-2.01419	-5.96515
83	-0.100541	-2.83132	-3.81262	1.38458	-8.31469	-0.260307	0.351462	0.396593	-1.54738		83	-3.03604	4.59312	-3.02158	3.4804				83	-5.75127	-8.01797	-3.03604	-5.47712	-2.94093	-4.54278	-3.02158	-7.40317
84	-0.0678602	-0.259989	-4.56303	-1.38832	-15.2608	-0.773375	-0.475704	0.060053	-2.5153		84	-2.32736	2.2044	-3.59667	2.68679				84	-6.41047	-11.0049	-2.32736	-8.47279	-3.39287	-6.36916	-3.59667	-7.71811
85	0.0149121	-1.64483	-8.18428	-0.30182	-13.4104	0.648755	0.237656	-0.349929	1.07413		85	-4.73304	2.34126	-4.4075	4.80088				85	-8.67013	-9.79952	-4.73304	-9.35538	-2.66891	-4.59268	-4.4075	-7.965
86	-0.0565185	-1.34125	-3.99537	-5.5879	-6.03983	0.00619592	0.530095	0.299786	0.744991		86	-5.36959	3.10223	-2.71135	4.70931				86	-5.84405	-15.696	-5.36959	-8.42437	-5.21965	-3.20344	-2.71135	-8.29338
87	-0.0964574	-1.8284	-4.31866	-1.84728	-7.57288	0.132039	-0.244153	1.43585	1.99563		87	-6.01437	3.09837	-2.80694	4.1723				87	-3.2515	-6.58898	-6.01437	-7.05423	-2.35096	3.95358	-2.80694	-5.85251
88	-0.103628	-1.38384	-6.32085	-3.09117	-7.05801	0.945328	0.459605	0.381729	0.292766		88	-2.3524	6.40354	-2.66868	5.64893				88	-9.55699	-13.997	-2.3524	-5.65165	-2.05452	-0.375206	-2.66868	-7.94064
89	-0.048048	-5.40024	-6.29492	-4.4958	-4.24584	0.761476	0.764329	-0.161212	0.026285		89	-8.20847	5.33325	-3.70308	2.90692				89	-4.95876	-9.29903	-8.20847	-9.90642	-2.11458	0.195536	-3.70308	-9.06109
90	-0.128563	-2.68697	-3.62312	-2.80973	-4.21012	-0.533762	1.83685	0.296471	0.236006		90	-7.12507	4.77424	-2.89282	2.5079				90	-7.63531	-7.95881	-7.12507	-11.8342	-2.5069	-8.91024	-2.89282	-9.97105
91	-0.115574	-3.78908	-4.02678	-1.31026	-4.5366	-0.27088	0.124918	-1.05621	0.141842		91	-5.02984	5.53813	-2.37238	3.6172				91	-8.19576	-9.91263	-5.02984	-7.30776	-4.037	-14.9804	-2.37238	-12.9936
92	0.0202546	-6.08306	-3.96766	-6.48103	-5.42754	-0.610849	-0.219368	-0.526475	0.137614		92	-2.84268	2.82089	-2.25737	2.82118				92	-5.66739	-13.3919	-2.84268	-10.8897	-3.72452	-10.5089	-2.25737	-11.5263
93	-0.0489812	-1.89859	-3.20076	-0.621045	-5.84469	0.439439	-0.964197	-0.926295	-1.50815		93	-2.00542	5.23329	-2.3646	3.69795				93	-3.28567	-2.25194	-2.00542	-6.95338	-2.87017	-4.68779	-2.3646	-12.8589
94	-0.0693086	-6.82546	-5.05342	-2.61867	-7.57618	0.358904	-0.969707	0.0965744	0.691402		94	-3.00846	4.45419	-2.09912	2.14797				94	-3.55563	-9.49788	-3.00846	-6.41981	-2.08911	-5.49477	-2.09912	-15.5352
95	0.00621317	-3.31969	-1.27589	-2.96803	-6.12585	-1.00824	-2.78193	0.485249	-0.859516		95	-2.40374	7.03564	-2.29153	1.9722				95	-5.58617	-10.4566	-2.40374	-10.0543	-2.90421	-2.27998	-2.29153	-12.2158
96	-0.0225421	-4.23029	-1.21338	-6.57641	-8.34711	0.0897569	-0.186011	-0.0680976	0.598234		96	-4.0478	2.61951	-2.43055	1.96144				96	-4.75145	-7.5924	-4.0478	-8.49546	-2.21676	-3.55147	-2.43055	-14.4026
97	-0.0612346	-2.08786	-3.27834	-1.64139	-9.48104	0.208076	0.09371	0.955609	-0.660003		97	-3.60867	3.1673	-2.0996	7.23585				97	-2.98986	-7.69909	-3.60867	-9.53735	-2.1654	-3.70741	-2.0996	-14.9752
98	-0.0352565	-3.56819	-3.24423	0.428375	-4.79989	0.073771	-0.280404	-0.749808	-0.78478		98	-6.35966	8.04293	-3.01459	3.87028				98	-7.08577	-14.0734	-6.35966	-14.5711	-2.4458	-11.8212	-3.01459	-20.9842
99	-0.0594885	-1.9145	-6.03945	-2.16998	-7.07932	0.280252	-0.208538	-0.00336495	1.1033		99	-5.12834	3.97629	-2.06081	4.18598				99	-5.19572	-8.07109	-5.12834	-12.4631	-2.11582	-13.5726	-6.29403	-12.172
100	0.0615115	-1.87401	-5.26974	-1.3203	-7.17003	0.381534	-0.559979	-0.733148	-0.0747085		100	-3.9292	3.11725	-4.06798	4.32274				100	-6.23662	-14.7136	-3.9292	-10.3809	-3.52113	-10.0593	-4.07135	-9.95031
101	-0.127876	-2.70357	-4.63777	-8.28335	-9.52879	-0.211022	-0.231134	0.237101	-0.298668		101	-4.5833	4.88541	-2.26587	3.90697				101	-5.11876	-8.05454	-4.5833	-9.69058	-2.7516	-19.1144	-6.05232	-10.6099
102	0.03567	-3.43022	-5.84017	-7.76882	-1.9915	0.422723	-1.75361	0.341469	0.979621		102	-4.73366	5.05325	-4.59994	2.25478				102	-2.80701	-7.56773	-4.73366	-12.4857	-2.15896	-1.59028	-5.24499	-9.08831
103	0.0473349	-3.07317	-7.50177	-8.45592	-0.613536	-0.192128	-0.652941	0.445787	0.848528		103	-2.91117	3.46761	-3.77951	2.40979				103	-2.12306	-6.60903	-2.91117	-11.2218	-2.08127	-3.00731	-2.00896	-5.60371
104	-0.0802692	0.753156	-4.12083	-8.43539	-2.04732	-0.869704	-2.9584	0.735125	1.45951		104	-4.1571	5.8675	-1.98615	4.66275				104	-6.40509	-7.00183	-4.1571	-8.3276	-2.00453	-11.9927	-6.97223	-11.8519
105	-0.0841449	-2.05641	-4.8979	-0.2077	-3.54299	-0.772771	-2.49374	0.219517	-2.81921		105	-3.40668	3.70055	-2.20027	2.90333				105	-3.03998	-6.45214	-3.40668	-9.72845	-2.26906	-1.74841	-2.76659	-6.98041
106	-0.0867087	-3.54048	-6.41385	0.278246	-1.61812	-1.07955	-2.93408	-0.712582	-0.532641		106	-3.36144	2.27582	-2.62873	3.63035				106	-2.33793	-4.76772	-3.36144	-11.3889	3.35016	1.27858	-7.45977	-11.3682
107	-0.0564722	-3.79852	-4.03111	-6.95693	-3.99084	-0.554493	-1.2017	0.511624	0.525669		107	-2.89594	5.51892	-5.33931	3.31289				107	-3.40207	-5.03294	-2.89594	-5.4941	2.68845	-1.36391	-6.39069	-11.61
108	0.0265736	-0.544056	-2.49802	-8.70929	-10.9441	0.447887	0.0964024	-1.87708	0.542049		108	-4.20855	3.83047	-4.26053	3.58926				108	-2.91921	-5.44765	-4.20855	-10.0491	6.22611	-4.83356	-5.65546	-9.50519
109	0.0336986	-5.54944	-6.51009	-8.61363	-5.30276	0.229181	-0.367037	-0.93859	-1.17025		109	-4.10774	4.68266	-2.79864	2.70141				109	-3.78348	-7.03975	-4.10774	-12.962	4.12466	-0.568565	-6.28458	-9.75582
110	-0.111233	-2.19771	-2.72503	-5.7861	0.887626	0.168132	-0.0129111	0.855877	2.50562		110	-3.36071	8.02811	-2.82334	2.12658				110	-4.26707	-5.42773	-3.36071	-8.30219	2.72863	-5.78644	-5.74602	-12.2485
111	0.00381247	-1.93596	-7.33448	-1.4286	-6.11061	0.310073	-0.023913	1.43837	0.119263		111	-2.44148	2.21882	-3.24389	4.90416				111	-4.91893	-5.87502	-2.44148	-9.51577	4.74995	-1.92059	-3.15583	-8.18257
112	-0.0289086	-2.0997	-6.76835	-8.74402	-6.81922	0.213366	-0.747447	-0.837147	-1.21287		112	-1.98941	6.27082	-3.23315	2.96361				112	-6.35807	-8.33687	-1.98941	-8.47152	3.65821	-7.06297	-5.60252	-9.49228
113	-0.0559643	-1.63323	-9.63469	-9.78137	-10.7306	-0.0656168	-0.975361	-1.54767	0.341872		113	-2.13416	2.01128	-3.63912	4.30164				113	-2.8161	-5.55344	-2.13416	-8.52511	4.57063	-1.32263	-8.80267	-11.4483
114	0.0025392	-1.89414	-4.94814	-6.46269	-9.15493	-0.174942	-0.506349	-1.06087	-0.0161804		114	-4.06026	6.14113	-2.44196	3.84103				114	-3.66293	-7.7829	-4.06026	-6.23198	7.57045	-6.44745	-2.80281	-10.5524
115	-0.0327949	-3.37128	-3.966	-4.90559	-2.68669	0.330707	-0.0249245	0.646439	0.944518		115	-2.49693	2.91075	-5.04061	4.15289				115	-7.00595	-6.06427	-2.49693	-5.88157	4.30703	-7.54139	-4.78374	-8.2681
116	-0.0127143	-3.74369	-1.81563	-2.10626	-10.2776	-0.177573	-0.828185	-0.297761	-0.306478		116	-2.88404	4.73256	-3.14109	7.37684				116	-3.50959	-7.03713	-2.88404	-6.12572	5.36743	-0.827268	-2.97714	-12.5746
117	-0.00716426	-4.20317	-9.08529	-5.10265	-5.03331	0.302949	-1.10271	2.33213	0.480453		117	-2.51469	7.96796	-2.98074	2.41906				117	-2.03796	-5.19095	-2.51469	-7.58096	3.10006	-1.17891	-2.10142	-14.1283
118	-0.0423995	-2.08984	-3.84023	-2.09976	-13.2679	0.683722	-2.7913	0.638669	-0.872137		118	-2.20128	5.09765	-4.29424	2.57895				118	-4.46137	-7.31609	-2.20128	-8.95112	6.9422	0.512066	-2.11239	-6.44482
119	0.0159355	-3.49912	-6.97974	-3.25214	-3.29935	0.60137	0.209447	1.60681	-0.255458		119	-7.51376	3.34462	-5.51327	2.39379				119	-3.67119	-6.28829	-7.51376	-13.6223	3.77793	-2.24385	-2.03009	-2.36453
120	0.0910953	-1.55071	-6.29124	-1.25039	-6.91484	-0.0437522	-0.368191	1.12344	-0.604338		120	-3.66154	4.49289	-3.8541	17.0159				120	-4.56243	-9.41123	-3.66154	-8.38551	2.39903	-1.10944	-2.00857	-1.04696
121	-0.00856322	-6.48254	-6.65634	-1.18612	-11.9948	-1.13491	-1.16175	-0.261751	-0.831468		121	-5.0257	4.69842	-2.1427	3.21342				121	-3.18613	-14.8292	-5.0257	-5.30171	2.34205	-4.01534	-2.50978	-4.55393
122	-0.00851984	-2.833	-5.95855	-2.56189	-5.24761	-0.214045	-0.454633	-1.67753	1.16242		122	-2.21284	3.26893	-2.71922	3.46144				122	-4.15212	-5.98504	-2.21284	-8.32174	2.24579	-4.7464	-4.40753	-5.19633
123	-0.0464849	-2.96802	-6.54446	-10.3563	-5.9889	-0.75273	0.241175	-1.81357	-0.995343		123	-3.86187	8.93861	-3.70319	8.38246				123	3.92141	-1.15318	-3.86187	-8.23541	2.9352	-4.72837	-5.01743	-6.47416
124	0.0479817	-7.80167	-9.47635	-3.27912	-1.47518	-0.0524623	-0.0850319	-0.476022	-1.04528		124	-2.18146	2.60094	-3.37416	5.75357				124	2.75478	0.425676	-2.18146	-8.76641	4.12317	-13.0203	-5.33771	-7.09906
125	-0.0387191	-4.04834	-7.20573	-5.97812	-3.03545	-0.492436	-0.0169228	0.793655	1.05162		125	-3.45045	2.86643	-4.77318	2.18276				125	3.0757	0.169654	-3.45045	-18.126	6.05636	-1.98529	-6.44181	-7.95859
126	-0.0872207	-6.58754	-8.47108	-8.43696	-10.1101	0.800447	0.335189	-0.786383	-0.282606		126	-2.79008	2.53718	-2.05075	9.07083				126	1.98185	0.876304	-2.79008	-12.3075	6.89037	2.05236	-3.70777	-3.52067
127	0.00546376	-5.83325	-3.53109	-7.53067	-9.1936	-0.0272185	-0.986307	-1.27089	-0.393574		127	-2.38007	2.70243	-2.77097	3.82579				127	11.7762	4.07702	-2.38007	-14.2036	2.21066	-11.9438	-2.0253	-4.43151
128	-0.131495	-5.3751	-8.63352	-1.20851	-0.299943	0.354764	0.0740334	3.36535	-0.547299		128	-5.22074	4.56869	-3.08906	2.08275				128	2.14051	-2.80499	-5.22074	-10.6144	5.2676	-10.5093	-2.38689	-7.70697
129	-0.000214303	-1.90068	-3.68337	-4.36054	-11.3187	1.04879	0.41417	-1.08881	-0.881623		129	-3.29195	5.08482	-3.09629	2.05677				129	3.43495	-0.684541	-3.29195	-7.29091	3.035	-0.572007	-5.90543	-15.8258
130	-0.105322	-2.69194	-2.79272	-6.79122	-9.35879	0.142162	-0.389289	-1.14273	0.794602		130	-10.486	3.06437	-2.5653	2.46465				130	6.42801	3.83581	-10.486	-15.4236	3.73785	-3.1057	-5.67898	-17.1979
131	0.0266886	-2.45786	-4.77708	-2.45209	-8.95579	-0.146042	-0.207777	-1.82407	0.694177		131	-6.15881	4.83491	-2.60496	3.21225				131	3.84844	-0.696792	-6.15881	-12.4758	3.84413	-3.54472	-8.12876	-16.8464
132	0.0234589	-0.768982	-7.68532	0.859162	-9.52981	-0.443999	0.961016	-0.291033	-0.325008		132	-13.1871	4.6373	-3.56121	2.8463				132	3.48891	-1.66719	-13.1871	-18.1077	2.56465	-5.82488	-2.64027	-5.34922
133	-0.0844545	-0.514074	-5.46164	-6.75429	-12.1074	-0.407504	0.133727	-0.408354	0.131617		133	-9.47681	5.5329	-2.90423	3.72342				133	2.16715	-4.37049	-9.47681	-11.7869	3.10948	-5.91608	-3.19081	-6.0835
134	-0.0775666	-1.10016	-7.25653	-2.51393	-14.722	1.28265	-1.11447	0.429288	0.652541		134	-8.0169	2.58734	-3.0453	3.05533				134	3.8339	1.04614	-8.0169	-9.96686	2.11665	-3.76519	-2.27361	-5.58362
135	0.0266434	-3.90821	-5.64121	-3.65659	-3.25432	-0.958434	-1.47058	0.62205	-0.953444		135	-4.31643	2.42691	-2.0764	2.22217				135	3.13544	1.56881	-4.31643	-9.60725	2.2755	-3.03894	-3.48765	-2.85143
136	-0.11068	-1.79273	-1.01267	-2.48236	-6.2629	-0.166185	-1.82971	0.687995	0.042918		136	-3.87747	4.26957	-2.30818	2.34706				136	7.77705	5.39222	-3.87747	-11.728	3.72376	-0.483149	-2.64548	-4.48268
137	-0.0741659	-3.79441	-2.57998	0.0353379	-1.0012	-0.771247	-2.55439	-1.63642	-0.285119		137	-6.68404	7.31302	-2.26057	3.69913				137	2.93492	0.0809478	-6.68404	-18.0894	7.15037	-6.23486	-2.79063	-4.509
138	-0.0705474	-0.566266	0.315738	-6.7665	-1.47038	-0.599126	-1.86731	-1.43298	-0.322696		138	-4.3894	7.40283	-3.73669	3.05818				138	3.25805	-0.0847756	-4.3894	-7.56736	2.50363	-2.19228	-2.1717	-4.83019
139	-0.0646457	-0.0354159	-6.46304	-12.4082	-0.801896	-0.273151	-1.36217	2.87087	-0.309398		139	-3.08559	3.85541	-2.76341	2.48089				139	2.54619	0.205327	-3.08559	-8.10961	8.14587	1.47465	-2.94592	-12.7296
140	-0.116184	-2.86988	-7.30813	-3.7233	-4.15866	-0.0174455	-0.387712	-0.718618	-0.23977		140	-5.51634	14.049	-2.70907	2.20483				140	2.16589	1.81005	-5.51634	-7.7093	3.98163	-8.92433	-3.9249	-13.0746
141	-0.116155	-1.51254	-7.01252	-2.10013	-8.30224	0.0542009	-0.26314	0.279163	-0.753536		141	-9.56516	2.29732	-3.17859	5.4873				141	2.46163	-1.66114	-9.56516	-13.3331	5.08849	-1.22502	-2.16287	-8.61867
142	-0.0383285	-4.28371	-2.66325	-2.63303	-8.14905	0.245271	-0.782779	0.276838	0.676853		142	-5.56694	5.53155	-4.71792	5.50669				142	2.75979	-4.22183	-5.56694	-16.0363	7.04276	6.17021	-2.22162	-2.17143
143	-0.00986126	-3.05667	-6.1545	-8.85708	-8.01832	-0.5455	-1.10676	0.764461	-0.0506491		143	-4.01732	3.48513	-2.36849	2.9352				143	3.18057	-0.819797	-4.01732	-12.4043	7.41282	-2.88941	-3.22413	-1.38484
144	0.0125021	-4.38229	-7.79287	-5.16346	-4.6245	0.701062	-0.353488	-1.03801	1.34324		144	-5.2853	3.91032	-2.1585	3.92332				144	3.27665	0.81326	-5.2853	-7.01334	6.23159	1.68838	-2.42868	-2.0505
145	0.0660207	-1.76815	-0.795142	-5.33881	-4.30216	-0.552516	-1.12496	-2.03007	1.14323		145	-3.36217	3.07527	-4.81016	7.09651				145	3.1937	-3.17098	-3.36217	-8.8242	2.23972	-3.28287	-4.14125	-4.82005
146	-0.0609686	-2.16246	-6.34214	-3.8508	-3.76468	-0.180582	0.67439	1.0771	0.345372		146	-5.20361	4.04483	-4.59407	3.45353				146	2.2654	-3.58948	-5.20361	-14.079	4.15505	-2.33402	-2.22596	-4.827
147	0.0762267	-0.664182	-3.87602	-3.0534	-8.53264	0.599233	0.470086	-1.06367	0.766583		147	-4.09798	3.48823	-3.24758	2.88581				147	2.47027	-4.15494	-4.09798	-7.33415	8.96347	-0.107564	-3.65798	-4.20728
148	-0.0896763	-1.57276	-1.53164	-5.69961	-4.22207	-0.451445	-0.334507	-1.12861	-0.493186		148	-8.24607	5.26835	-2.61941	2.87176				148	2.89359	-5.01431	-8.24607	-13.7128	9.76904	0.688576	-3.07899	-2.74246
149	-0.0173434	-2.04891	-4.11669	-3.71195	-7.19407	-0.0291334	-0.334587	-0.825995	2.24889		149	-2.78453	5.92673	-2.0091	3.79132				149	2.47397	-3.88195	-2.78453	-11.7237	2.122	-4.07069	-3.40099	-3.96298
150	-0.121541	-1.35927	-5.35093	-5.07284	-7.21586	0.468002	0.957637	1.2686	0.56464		150	-5.05467	5.2995	-2.18902	2.12024				150	2.19655	-10.0016	-5.05467	-13.085	3.11318	0.276822	-3.61791	-5.26272
151	-0.141848	-1.30387	-9.56964	-6.1496	-5.59316	-0.406416	0.207428	1.10673	0.883287		151	-5.85448	3.92141	-2.06386	3.34783				151	2.60408	-0.791544	-5.85448	-12.2012	12.6901	5.12615	-3.64602	-6.45756
152	-0.0150604	-1.33948	-2.27887	-5.7196	-9.37103	0.159187	-0.836329	-0.314044	0.864744		152	-6.25735	2.75478	-4.60473	2.75699				152	4.64114	3.38267	-6.25735	-13.8778	2.40194	-3.22689	-2.53246	-3.1947
153	-0.00372506	-2.63485	-1.67859	-3.85827	-9.34546	-0.333316	-0.539706	-0.518813	-0.79569		153	-3.0575	3.0757	-3.4274	4.54477				153	1.98952	-5.38329	-3.0575	-16.0111	3.48475	-5.26228	-2.84787	-4.95867
154	-0.00212616	-1.87978	-4.12901	-4.34246	-6.15673	-0.0123858	1.08565	-0.174225	-0.93386		154	-8.01207	1.98185	-8.21764	3.27086				154	3.18489	-4.36966	-8.01207	-7.64395	3.80084	-5.00367	-2.43966	-7.47746
155	-0.00420927	0.514279	-1.29336	-5.98285	-4.31046	-0.402982	-0.79491	-1.16296	-0.187732		155	-4.6468	11.7762	-4.86438	3.35016				155	2.43971	-2.45016	-4.6468	-9.23814	2.44554	-7.77246	-3.37921	-5.23579
156	0.0246581	-4.18964	-4.09619	-8.42421	-1.95473	-0.183454	1.4278	0.679124	0.439016		156	-2.99853	2.14051	-2.62276	2.68845				156	2.50163	0.375592	-2.99853	-8.46023	7.06801	-1.2326	-1.96654	-6.67542
157	-0.0917348	-2.64857	1.18661	-6.4041	-5.54849	-0.807541	-0.980047	0.177302	0.427648		157	-7.01565	3.43495	-4.72835	6.22611				157	3.98484	-0.577455	-7.01565	-10.8462	2.92099	-5.4132	-2.13213	-4.95426
158	0.0293069	-6.10213	-2.27393	-6.21707	-3.73207	-0.531492	-0.453246	0.0728493	1.13139		158	-5.93532	6.42801	-2.49083	4.12466				158	3.76185	1.01254	-5.93532	-15.8064	2.81319	-4.70092	-3.59938	-19.1173
159	-0.0435593	-3.28987	1.78456	-14.1225	-2.18089	-1.8289	-2.12887	-0.428055	0.133425		159	-7.54902	3.84844	-2.33294	2.72863				159	5.66684	0.336435	-7.54902	-17.7949	5.0294	-0.115002	2.21484	-3.17497
160	-0.0618134	-0.111336	1.68987	-6.88073	-7.38057	0.191011	-0.999287	2.1483	-0.30449		160	-2.05108	3.48891	-2.25532	4.74995				160	3.90488	-0.0236567	-2.05108	-6.5498	2.52344	0.0643636	2.34248	-3.45764
161	-0.0920384	0.322248	-3.86763	-6.98976	0.370963	-0.203653	-1.23427	-1.70351	-0.555845		161	-4.50824	2.16715	-3.47271	3.65821				161	2.22476	-0.784039	-4.50824	-10.0364	2.87581	-0.665154	2.31717	-3.35482
162	-0.0257237	-0.135238	-4.93064	-5.06182	-6.18313	0.370218	-0.486126	0.613945	-0.513576		162	-6.84059	3.8339	-4.68737	4.57063				162	8.65111	3.79334	-6.84059	-12.9225	4.11582	0.145801	2.39876	-3.92397
163	-0.0636382	-1.13411	-3.67608	-8.38333	0.995686	-0.379982	-0.274961	0.157579	1.16395		163	-11.3472	3.13544	-3.34711	7.57045				163	5.5386	-0.983623	-11.3472	-31.4805	3.98715	-1.1846	6.38904	3.92538
164	-0.0324767	-5.75789	-6.42311	-2.4591	-5.86363	-0.146082	-0.115194	-0.0833647	0.37848		164	-8.59949	7.77705	-2.87124	4.30703				164	2.25766	-0.469281	-8.59949	-14.6967	4.27265	-0.0518721	3.92856	-5.31872
165	-0.0940686	-1.50876	-4.11883	-8.6774	-7.60588	-0.710397	-0.760645	0.71227	-0.383379		165	-4.48427	2.93492	-2.64467	5.36743				165	4.83923	0.152258	-4.48427	-8.91837	2.35117	-0.278157	2.06759	-4.69553
166	-0.0549625	-3.89912	-8.11824	-5.27146	-2.33359	-2.87773	-1.09438	-2.32987	1.21832		166	-5.49204	3.25805	-2.64302	3.10006				166	2.71516	-0.312473	-5.49204	-8.22842	2.86735	-0.982806	6.17819	-1.03704
167	-0.000480549	-5.0955	-6.92581	-7.87223	-2.02543	-3.616	-1.31616	-1.25552	0.201777		167	-5.3714	2.54619	-2.84377	6.9422				167	5.5384	2.01597	-5.3714	-9.64344	2.14598	-3.0834	3.13629	-6.56132
168	-0.0762995	-1.83268	-2.05511	-4.64003	-2.33359	-2.68486	-1.31913	1.71262	1.37974		168	-4.88536	2.16589	-7.16772	3.77793				168	2.41601	-3.80437	-4.88536	-8.58598	3.37423	-3.14603	7.85375	0.289445
169	-0.0439718	-1.27565	-3.76389	-4.93384	-3.98265	-3.29736	-1.23059	0.584283	0.778258		169	-6.13984	2.46163	-4.54919	2.39903				169	4.03475	1.94233	-6.13984	-16.0653	6.79853	2.20172	2.2445	-6.41583
170	-0.0275337	-2.40908	-1.69992	-10.0982	-6.62707	-3.68909	-1.4761	0.868974	1.04192		170	-3.53531	2.75979	-3.0848	2.34205				170	2.78611	-2.09443	-3.53531	-5.16946	3.45882	1.62584	2.05185	-2.09078
171	0.0614114	NaN	-2.45821	-12.7795	-5.92585	-3.51127	-1.60911	2.21087	-0.0359318		171	-6.19184	3.18057	-3.20887	2.24579				171	2.86116	-3.88537	-6.19184	-11.154	2.32098	-6.32533	3.41595	-4.32406
172	-0.0519645	NaN	-4.81139	-4.73334	-6.95174	-3.25743	-1.43478	2.58274	-1.33592		172	-13.2111	3.27665	-4.68532	2.9352				172	3.6648	-1.86622	-13.2111	-19.6259	3.96762	1.36365	2.82556	-3.54836
173	-0.0416606	NaN	-2.88224	-6.66777	-4.98534	-2.00657	-0.736476	-1.64525	-1.87818		173	-8.50193	3.1937	-4.536	4.12317				173	2.82528	-2.49183	-8.50193	-12.8551	6.28942	1.96226	2.37418	0.397444
174	-0.0414595	NaN	0.0404165	-2.72925	-4.63656	-3.30801	-1.43513	0.903742	-0.301615		174	-3.43856	2.2654	-4.19233	6.05636				174	4.1232	-2.00194	-3.43856	-9.16126	4.06421	-1.66738	2.66409	0.941479
175	-0.0907136	NaN	-3.89865	-4.07991	-7.21785	-3.51696	-1.30507	0.237794	-1.70985		175	-3.52084	2.47027	-3.2342	6.89037				175	3.0947	0.147405	-3.52084	-10.6218	3.48428	-0.276352	4.07003	-6.06299
176	-0.111436	NaN	-5.54337	-10.207	-4.04125	-2.57785	-1.21428	-1.83938	0.703065		176	-3.21286	2.89359	-2.57849	2.21066				176	2.27757	-4.28849	-3.21286	-16.1632	4.60493	4.68964	3.77579	-5.66282
177	-0.0941083	NaN	-1.35261	-3.05751	-0.177182	-2.34853	-1.02686	-0.656543	-1.28194		177	-4.53675	2.47397	-3.17349	5.2676				177	3.46673	-0.539908	-4.53675	-12.5273	2.31893	-3.02697	1.99485	-2.87721
178	-0.00700879	NaN	-6.21679	-3.21669	-4.60372	-1.18942	0.274187	-0.638151	-0.617397		178	-9.95018	2.19655	-6.04423	3.035				178	2.00345	-6.87815	-9.95018	-11.7251	3.4872	-0.100389	2.27335	-3.69739
179	-0.0441989	NaN	-3.62802	-3.5403	-4.38794	-3.2848	-1.70858	0.516884	0.363955		179	-10.9396	2.60408	-2.7729	3.73785				179	3.30557	-0.78205	-10.9396	-20.5697	3.68882	-5.57473	3.28262	-6.7616
180	0.072217	NaN	-10.5078	-4.78873	-6.25726	0.0170527	0.899079	0.901258	0.158254		180	-2.1268	4.64114	-4.41414	3.84413				180	2.02946	-6.03356	-2.1268	-8.31204	8.8628	1.55859	2.35535	-7.04424
181	-0.095041	NaN	-2.68945	-8.95971	-6.12392	-4.36499	-1.20876	0.615641	-0.586736		181	-14.8862	1.98952	-2.94093	2.56465				181	4.29009	-0.518373	-14.8862	-28.4391	5.31124	3.81849	2.91616	-1.9667
182	-0.0495811	NaN	-4.72772	-4.3948	-5.98971	-2.91859	-2.0085	0.400228	-0.0161753		182	-2.43592	3.18489	-3.39287	3.10948				182	3.11119	-1.33301	-2.43592	-7.15649	3.16775	-5.67757	3.42444	-1.09598
183	-0.0644133	NaN	-4.64619	-2.74439	-8.6595	-2.38262	-1.43644	-0.309473	-1.97934		183	-6.0179	10.3586	-2.66891	2.11665				183	2.0652	-1.08216	-6.0179	-13.8553	4.38723	-4.03795	5.28772	-2.43743
184	0.0196203	NaN	-3.51144	-4.3967	-6.28712	-2.50529	-1.57605	1.55809	0.016194		184	-2.81506	7.72042	-6.29403	2.2755				184	2.69989	-3.11356	-2.81506	-4.87282	3.77077	-8.34813	3.17258	-6.02652
185	-0.00934997	NaN	-1.28611	-6.08549	-9.30029	-2.70848	-1.32472	-0.190879	-0.603127		185	-9.41131	6.1012	-4.07135	3.72376				185	2.26765	-2.68632	-9.41131	-16.8776	3.16617	-2.6111	2.65856	-3.04069
186	-0.0932108	NaN	-3.00113	-3.7673	-5.41294	-2.43581	-0.660415	1.21371	-0.380246		186	-5.09672	4.51578	-6.05232	7.15037				186	2.99706	-7.74944	-5.09672	-12.4888	2.48127	-2.29941	3.95181	-5.27472
187	-0.101273	NaN	-2.42871	-7.12983	-1.87785	-4.19499	-2.03595	-0.515439	-0.169203		187	-2.12963	2.63572	-5.24499	2.50363				187	3.35667	0.0195798	-2.12963	-10.0387	5.37459	-2.32643	4.8745	-3.54702
188	-0.0852615	NaN	-1.40185	-2.56543	-4.32487	-2.19617	-1.51369	-0.563724	-0.730089		188	-5.76539	9.37542	-2.00896	8.14587				188	6.7188	2.42407	-5.76539	-12.8849	5.64034	-6.7061	7.08499	-2.56191
189	0.0551426	NaN	-6.29202	-2.44298	-7.89851	-4.8034	-1.08546	0.959962	-0.140703		189	-4.99685	8.18224	-6.97223	3.98163				189	2.7968	-1.51488	-4.99685	-15.9683	2.1546	-1.36246	1.992	-3.04167
190	-0.142798	NaN	-6.1593	-7.09885	-4.15628	-3.20551	-0.686955	1.29932	0.645042		190	-9.99817	4.48947	-2.76659	5.08849				190			-9.99817	-22.4063	3.10365	-4.4563	2.18257	-1.43776
191	-0.073646	NaN	-9.59214	-3.5015	-9.29507	-3.36336	-1.47197	0.230047	0.981694		191	-4.27868	9.43948	-7.45977	7.04276				191			-4.27868	-13.5755	3.536	-2.11471	4.25737	-1.49526
192	-0.0370365	NaN	-5.12224	-7.53782	-8.72459	-0.344958	0.813549	-2.79359	-2.72452		192	-6.10524	2.08747	-6.39069	7.41282				192			-6.10524	-7.57607	2.47605	-3.34526	3.71936	-1.24079
193	-0.124263	NaN	-5.36917	-6.83965	-6.35212	0.31058	0.878657	-1.2281	-2.30215		193	-5.5685	4.95863	-5.65546	6.23159				193			-5.5685	-16.2642	9.12622	4.64435	4.26766	-6.04238
194	-0.0835264	NaN	-8.95556	-5.90016	-6.77145	-4.00373	-0.810005	1.03465	0.996673		194	-6.80719	2.05545	-6.28458	2.23972				194			-6.80719	-8.45433	2.8924	-1.21375	8.15858	-2.18143
195	-0.0286862	NaN	-5.9652	-3.58359	-9.95711	-3.842	-2.43881	1.31471	-1.73552		195	-5.4482	4.13396	-5.74602	4.15505				195			-5.4482	-14.5296	2.46503	-2.34222	6.35816	-3.94335
196	-0.0134161	NaN	0.00546036	-9.29957	-6.60345	0.228959	1.01502	2.19662	0.170332		196	-7.02348	7.9505	-3.15583	8.96347				196			-7.02348	-18.7632	6.71476	-0.294425	2.88887	-4.0965
197	-0.0810267	NaN	-4.1211	-6.46264	-3.66937	-2.01567	-0.0410501	-0.161033	-0.437706		197	-2.47655	13.8158	-5.60252	9.76904				197			-2.47655	-6.8974	4.14424	2.69133	2.30925	-2.88647
198	-0.0626273	NaN	-7.84202	-5.87413	-6.89115	-2.64743	-0.457017	1.43682	-0.786408		198	-2.7859	12.2444	-8.80267	2.122				198			-2.7859	-7.23489	4.76621	1.38278	2.82418	-3.28758
199	-0.0657845	NaN	-8.82604	-7.46338	-4.28099	1.06568	0.0935525	-0.703358	-0.815298		199	-3.54915	2.56681	-2.80281	3.11318				199			-3.54915	-6.98221	2.71048	1.30082	2.88331	-2.44492
200	-0.199973	NaN	-5.78554	-4.22992	-8.63907	-4.3218	-1.19494	2.66024	0.285198		200	-2.26971	3.75917	-4.78374	12.6901				200			-2.26971	-5.92809	2.06064	0.200251	2.66333	-11.9022
201	-0.0654369	NaN	-13.3227	-2.45443	-5.74864	-3.65103	-2.34176	1.27533	0.0591141		201	-2.44156	15.821	-2.97714	2.40194				201			-2.44156	-12.8176	1.98671	-7.82866	3.67013	-2.62089
202	-0.0765354	NaN	-4.64856	-9.53049	-4.58153	-5.38315	-2.28526	3.40852	0.341759		202	-7.16797	2.30581	-2.10142	3.48475				202			-7.16797	-17.8761	2.46356	-1.93064	5.32182	-5.76775
203	-0.0786545	NaN	-9.36588	-7.02735	-6.99213	-1.82288	-0.0225212	-2.011	-0.730613		203	-2.5227	2.17374	-2.11239	3.80084				203			-2.5227	-18.6861	2.55883	-0.507549	2.63136	-2.3444
204	-0.173912	NaN	-3.63385	-2.14121	-2.42926	-1.67521	1.02599	0.757567	0.583589		204	-4.478	4.29482	-2.03009	2.44554				204			-4.478	-10.9892	4.67541	-6.4692	2.00659	-3.4452
205	-0.0681415	NaN	-9.14973	-4.15111	-4.55824	-0.517469	1.76948	-1.0235	-0.0839213		205	-4.62073	1.9777	-2.00857	7.06801				205			-4.62073	-11.7155	3.35947	-0.00904969	2.77123	-2.90703
206	0.00385132	NaN	-9.80159	-4.31177	-3.84499	-0.647474	0.0379896	0.442537	-0.213366		206	-3.89129	4.63891	-2.50978	2.92099				206			-3.89129	-11.7879	5.46745	-1.65251	4.66765	-2.10668
207	0.0124138	NaN	-2.15565	-5.9932	-2.12714	-2.11399	0.155008	-1.54405	-0.866381		207	-7.33281	5.87241	-4.40753	2.81319				207			-7.33281	-14.8054	10.929	6.97247	3.36739	-4.26707
208	0.0223694	NaN	-7.1244	-4.8811	-5.21199	-2.77497	-1.6417	-0.937034	-0.851935		208	-4.03718	2.9161	-5.01743	5.0294				208			-4.03718	-15.0969	4.2453	-3.12391	3.04247	0.318005
209	-0.0833104	NaN	-12.6462	-0.762389	-7.21181	0.582671	1.18998	-3.12242	-4.13987		209	-4.84817	4.19237	-5.33771	2.52344				209			-4.84817	-19.055	1.97566	-9.34489	2.94834	-1.17447
210	0.0205676	NaN	-10.1917	-5.53124	-10.0382	0.000425938	1.51587	-1.72996	-1.29597		210	-4.60283	4.41679	-6.44181	2.87581				210			-4.60283	-15.6222	11.2112	6.43353	2.26299	-3.27329
211	-0.0434563	NaN	-9.35857	-6.4673	-5.67959	-1.84825	0.235743	-1.17572	-0.906087		211	-5.56636	3.62174	-3.70777	4.11582				211			-5.56636	-12.4287	10.5546	-2.67775	4.17313	1.54001
212	0.00516194	NaN	-6.05294	-3.26666	-7.30757	-2.024	-0.26904	-1.41684	0.798307		212	-3.51464	3.64271	-2.0253	3.98715				212			-3.51464	-17.8037	4.35543	-4.00927	2.72096	-2.16468
213	-0.0467308	NaN	-10.1166	-5.48312	-7.30702	-1.9964	0.0634101	-3.3804	-0.158031		213	-4.18838	8.14522	-2.38689	4.27265				213			-4.18838	-9.58044	5.02204	0.790184	2.44941	-1.5508
214	-0.000526781	NaN	-11.5686	-4.20869	-3.55503	-3.17982	1.4442	-2.53671	1.65742		214	-2.22034	2.60782	-5.90543	2.35117				214			-2.22034	-15.6185	6.61201	-1.76614	2.78339	-2.10663
215	-0.0640027	NaN	-9.58007	-9.55936	-7.51159	0.75292	1.0796	-2.12475	-2.51911		215	-2.41998	2.06439	-5.67898	2.86735				215			-2.41998	-13.3485	12.325	5.75536	4.73309	-0.847827
216	-0.0880663	NaN	-7.85738	-3.07154	-8.69446	-1.27351	0.859659	-1.74603	2.97741		216	-9.94314	2.44718	-8.12876	2.14598				216			-9.94314	-19.0725	6.50056	1.39262	4.98729	3.04805
217	-0.0682953	NaN	-8.07279	-4.16938	-9.7385	-2.19158	-1.05851	1.47812	-0.0120309		217	-2.2743	3.27477	-2.64027	3.37423				217			-2.2743	-10.2484	4.53693	-1.68386	4.55819	5.03641
218	-0.105543	NaN	-9.15186	-10.324	-3.66457	1.23805	0.837396	-0.915471	0.437283		218	-2.12669	3.78348	-3.19081	6.79853				218			-2.12669	-8.57584	2.76601	-3.67442	5.01215	-0.257673
219	-0.0498993	NaN	-8.78359	-3.58514	-3.04127	-3.06357	-1.81595	-0.994877	-0.884542		219	-7.42705	4.84514	-2.27361	3.45882				219			-7.42705	-12.0237	2.363	-1.04029	12.7764	8.20906
220	0.000934073	NaN	-7.9089	-3.66809	-6.24712	-1.96421	-1.70336	-0.654917	-0.337286		220	-3.06637	11.3962	-3.48765	2.32098				220			-3.06637	-8.27953	2.02031	-2.51021	3.23711	-1.93342
221	0.0694421	NaN	-9.02401	-7.16925	-5.40991	-1.04577	-1.27009	1.22176	-0.530351		221	-2.34042	3.21308	-2.64548	3.96762				221			-2.34042	-7.76369	6.43258	0.732603	2.6064	-0.895949
222	0.0240302	NaN	-8.53424	-5.89595	2.41352	-3.89021	-1.71535	2.64873	-2.45997		222	-2.89018	5.77531	-2.79063	6.28942				222			-4.6921	-14.8251	6.46247	2.9016	5.27096	-0.872464
223	-0.00870436	NaN	-12.1123	-6.53846	-3.79086	-1.44975	1.02337	-0.0803245	-0.988156		223	-2.81256	8.75359	-2.1717	4.06421				223			-3.18308	-14.703	7.35377	-4.38667	3.12419	-3.12757
224	-0.0478908	NaN	-9.27326	-6.12758	-2.61371	-3.4253	-0.782499	-3.3004	-4.84422		224	-2.40087	3.04919	-2.94592	3.48428				224			-2.47668	-13.7497	4.68203	-2.32565	4.5789	-4.61655
225	-0.00258417	NaN	-10.4504	-6.17078	-5.12433	-1.42199	-0.926514	-1.67603	-1.50685		225	-4.11081	2.86568	-3.9249	4.60493				225			-2.25788	-19.1124	2.13414	-2.372	4.07707	-0.677338
226	-0.0707838	NaN	-14.2401	-6.31531	-10.5717	1.5774	1.92446	-1.78786	-1.70806		226	-3.77203	2.62984	-2.16287	2.31893				226			-2.77572	-11.9558	4.72669	3.45609	3.41298	-1.65467
227	-0.0263247	NaN	-9.92807	-4.94058	-1.28866	-5.30292	-1.76215	-2.53088	-0.713932		227	-11.1816	6.52308	-2.22162	3.4872				227			-3.65223	-18.2008	4.86354	0.187347	3.64502	0.587023
228	-0.0669733	NaN	-9.20308	-8.70341	-0.212675	-5.81673	-0.805354	-0.455119	1.42652		228	-4.32077	5.0276	-3.22413	3.68882				228			-2.31756	-13.8373	9.82307	-0.582377	19.0525	10.8247
229	-0.0552221	NaN	-9.37957	-7.57323	-7.24514	-4.27351	-2.48271	0.892152	1.67734		229	-4.66014	4.61212	-2.42868	8.8628				229			-3.16019	-16.191	3.93709	7.44665	10.7634	9.59147
230	0.00880375	NaN	-11.3916	-3.63925	-3.65552	-1.89187	-1.82649	1.05093	0.307898		230	-4.57762	3.99075	-4.14125	5.31124				230			-3.90081	-12.5914	2.22133	-4.79816	6.6994	1.57057
231	-0.0504294	NaN	-12.5985	-5.09868	-5.50907	-0.9008	-1.47515	-0.17915	0.562776		231	-4.68132	5.12431	-2.22596	3.16775				231			-2.26314	-11.3329	3.95011	-9.45137	3.95281	-1.65942
232	-0.00734355	NaN	-13.3776	-6.84774	-4.37591	-2.01841	-1.39222	-0.577765	-2.28643		232	-3.40992	7.20364	-3.65798	4.38723				232			-2.48406	-12.2426	3.56051	-6.2338	4.33306	0.578625
233	0.00548332	NaN	-11.4172	-4.94145	-4.58337	0.269268	0.588524	-3.04813	-0.855675		233	-2.36088	2.31959	-3.07899	3.77077				233			-2.66408	-17.6991	2.70703	-8.0093	3.80026	-1.41653
234	0.000332149	NaN	-14.2171	-5.02341	-1.65851	1.06979	0.823207	1.83132	-0.389932		234	-2.11441	2.6543	-3.40099	3.16617				234			-4.68076	-18.1199	4.02787	-1.09228	2.33036	-3.85525
235	-0.0711384	NaN	-13.6042	-3.81901	-5.38866	1.97284	1.31997	1.26177	0.725016		235	-3.10478	2.14672	-3.61791	2.48127				235			-3.31242	-14.1487	2.71154	-3.80122	16.1595	12.4931
236	0.0187232	NaN	-14.1351	-2.82776	-2.08969	-0.227829	0.766126	-2.27784	-0.445902		236	-3.4431	7.56473	-3.64602	5.37459				236			-3.05	-5.4548	4.08997	-3.81123	20.9278	11.7116
237	-0.0306431	NaN	-7.97338	-3.91456	-3.56576	-1.30204	-0.00828923	3.69622	1.94123		237	-2.89124	3.73678	-2.53246	5.64034				237			-1.98972	-7.25698	5.61999	-0.933394	2.01202	-0.193525
238	-0.0678422	NaN	-5.64867	-4.61584	-8.01211	0.233556	0.887776	-3.26251	1.66036		238	-3.04284	9.02919	-2.84787	2.1546				238			-5.35668	-9.62408	2.74266	-3.59294	3.2743	-1.3855
239	-0.0502534	NaN	0.767451	-5.74202	-0.598377	-2.69589	-1.60367	-0.73301	0.149868		239	-4.07488	5.3537	-2.43966	3.10365				239			-3.98743	-6.37868	3.71503	-1.12294	7.54727	5.82877
240	-0.0743859	NaN	-9.82528	-6.19585	-7.06546	0.572292	1.02087	1.5838	-0.255219		240	-2.08256	2.90156	-3.37921	3.536				240			-5.82043	-9.71562	7.02068	3.9428	2.03445	0.251247
241	0.104329	NaN	-12.1531	-2.54478	-10.9823	-2.40839	-1.61736	-3.44119	-2.31277		241	-7.2108	7.43914	-1.96654	2.47605				241			-6.63336	-14.6153	6.01773	-3.51046	3.4804	2.99228
242	-0.0643231	NaN	-6.33487	-2.62108	-4.54208	-5.34654	-2.16749	-0.637314	0.328665		242	-3.30158	7.30043	-2.13213	9.12622				242			-5.20525	-9.20674	3.6263	-1.57829	2.68679	-1.06076
243	-0.0271288	NaN	-10.9254	-5.82324	-2.27532	0.521865	1.31068	2.07199	-0.145457		243	-4.13736	3.23291	-3.59938	2.8924				243			-4.94791	-5.95115	4.66248	-0.70165	4.80088	2.54301
244	0.0507752	NaN	-9.78452	-3.75583	-5.90364	1.28108	-0.14353	-0.0866143	-1.10054		244	-2.28881	5.47701	-5.21965	2.46503				244			-2.29537	-5.62798	4.25406	-2.10302	4.70931	4.21401
245	-0.0382949	NaN	-4.28677	-2.77521	-1.65112	-2.2709	-0.828282	-3.4426	-0.430216		245	-2.80714	4.48261	-2.35096	6.71476				245			-3.11588	-9.18881	4.25002	-0.409404	4.1723	5.20101
246	-0.0552501	NaN	-7.47078	-3.78953	-7.11221	-3.20351	-1.9777	-1.27923	1.81976		246	-2.99938	3.22413	-2.05452	4.14424				246			-2.83266	-9.6725	3.06719	-5.19459	5.64893	-0.730653
247	-0.048929	NaN	-7.04522	-1.61065	-5.14398	-2.04158	-0.292213	3.64112	1.25528		247	-3.28678	3.5108	-2.11458	4.76621				247			-3.12132	-4.86524	2.74111	-4.26234	2.90692	-2.7213
248	-0.0479227	NaN	-6.6549	-3.1293	-3.00055	-0.775894	0.981747	2.33153	-1.41557		248	-3.43188	5.2139	-2.5069	2.71048				248			-4.85488	-13.6142	11.7081	10.894	2.5079	-2.49373
249	-0.057181	NaN	-11.568	-2.31957	-6.10335	-0.68498	1.98878	2.11449	2.52118		249	-2.30442	3.00053	-4.037	3.21723				249			-2.88802	-7.31355	6.76397	1.35013	3.6172	-0.8116
250	-0.0899963	NaN	-12.7933	-6.36199	-5.02694	-0.66916	2.42393	1.49013	1.50457		250	-4.74628	6.12171	-3.72452	3.70401				250			-5.87739	-11.9018	6.97232	6.77201	2.82118	-3.27694
251	-0.117376	NaN	-6.12099	-3.47223	-1.53188	-0.542255	1.61611	1.58891	0.900919		251	-2.85499	5.28719	-2.87017	5.38358				251			-2.44878	-7.12333	3.42812	3.61955	3.69795	-0.419321
252	-0.0918914	NaN	-3.52551	-2.2924	-0.809191	-2.3538	1.46397	1.4382	0.44203		252	-3.5925	4.27434	-2.08911	11.8191				252			-2.4721	-8.40698	6.22569	3.06183	2.14797	-1.55323
253	-0.0340069	NaN	-5.41149	-4.66473	-7.2001	-0.775889	-0.00944359	2.46083	1.72117		253	-4.56582	7.02445	-2.90421	2.26725				253			-2.70052	-6.57502	3.4517	3.19221	1.9722	-1.54959
254	-0.00581386	NaN	0.199709	-3.2342	-2.38374	-0.389764	0.494746	-0.229196	0.20125		254	-3.50879	2.11218	-2.21676	5.57628				254			-5.84879	-11.564	5.5897	5.24797	1.96144	-4.6702
255	-0.0411138	NaN	-3.77439	-1.69102	-5.46914	-1.03672	-0.371271	0.0016085	-0.184476		255	-2.31841	3.04783	-2.1654	2.19304				255			-5.64555	-10.9608	7.52688	-0.574363	7.23585	4.073
256	-0.0132019	NaN	-5.38157	-4.88151	-1.55809	0.102325	0.0370774	0.232867	-1.44315		256	-4.25732	2.13839	-2.4458	5.50472				256			-3.44448	-10.9971	3.01255	-3.89919	3.87028	-4.39202
257	-0.0622726	NaN	-10.3693	-1.66767	-6.16554	-2.0371	0.184099	1.15845	-0.116103		257	-3.34344	3.12283	-2.11582	7.83486				257			-5.43345	-7.64453	10.7293	8.4623	4.18598	-0.580491
258	-0.100839	NaN	-3.55031	-1.74833	-5.03215	1.44598	0.0593497	0.0573301	-0.580312		258	-2.36	6.10594	-3.52113	8.71436				258			-3.44353	-4.9465	7.44164	4.07828	4.32274	-0.641931
259	0.0158101	NaN	-7.76074	-2.14131	-3.87548	-0.185593	0.00056188	4.81414	3.74274		259	-2.51404	2.53909	-2.7516	4.68521				259			-6.19573	-7.5445	3.83596	-0.229331	3.90697	-1.02574
260	-0.105049	NaN	-2.5413	-7.25245	-6.03967	-4.75918	1.11653	1.49596	3.23269		260	-3.34687	3.18709	-2.15896	3.57673				260			-6.0372	-8.58762	3.0105	0.514008	2.25478	-5.74034
261	-0.11175	NaN	-2.55096	-3.54761	-2.33324	-0.933876	-0.493496	1.72222	2.66641		261	-4.43926	4.1439	-2.08127	3.61265				261			-2.83654	-6.97337	6.34409	-2.18956	2.40979	-3.22792
262	-0.0206406	NaN	-1.38966	-3.70399	-4.30506	-3.965	0.204349	2.57785	2.15476		262	-4.53641	6.22471	-2.00453	2.04036				262			-2.61602	-8.60471	2.48927	-4.07854	4.66275	-2.78732
263	0.0238484	NaN	-5.87794	-1.66219	-11.8562	-1.14706	1.70694	-2.80705	0.25506		263	-2.87282	3.51446	-2.26906	2.52886				263			-1.98628	-5.44927	2.02622	-4.29118	2.90333	-4.96777
264	-0.00750064	NaN	-7.48031	-1.74456	-3.5546	-0.529123	0.365032	1.22681	1.16058		264	-4.96966	4.90955		2.35705				264			-5.07641	-5.15487	2.00289	-4.22005	3.63035	0.652009
265	-0.0410452	NaN	-3.92909	-3.17601	0.54238	-5.07218	-0.0792914	1.12918	2.81117		265	-3.80851	3.67354		2.33442				265			-3.39949	-8.13932	4.05865	-1.17303	3.31289	1.07203
266	-0.0377141	NaN	-6.40456	-4.93662	-1.67486	-1.19251	0.384855	4.23036	3.95224		266	-5.90441	4.34499		2.56743				266			-3.11362	-5.95896	2.68343	0.252077	3.58926	-2.33642
267	-0.068878	NaN	-1.38884	-3.10615	-5.26092	-0.430425	-0.560068	2.83321	1.98639		267	-2.52987	3.56636		2.4254				267			-2.15233	-5.15993	2.29368	-0.403272	2.70141	-2.28666
268	-0.0266476	NaN	-6.53025	-11.4366	-5.38454	0.254304	-0.166491	0.484267	0.755794		268	-3.73631	2.17681		2.62228				268			-2.75317	-8.03986	2.81823	-0.203596	2.12658	-1.54327
269	-0.0785667	NaN	-1.95992	-5.77637	-5.8072	-2.17936	-0.182079	-3.68523	1.51656		269	-3.41394	5.28532		2.57029				269			-3.77042	-27.631	3.14469	-5.86611	4.90416	-2.18938
270	-0.158337	NaN	-6.07191	-13.1649	-1.90601	0.216517	-0.0595593	-0.000379985	-2.05581		270	-3.99448	4.91107		2.56974				270			-3.74532	-17.9576	3.16052	0.566877	2.96361	0.461659
271	-0.0136735	NaN	-11.1539	-2.72604	-7.07858	-2.53236	1.99497	-0.200422	-1.12789		271	-3.22509	2.58322		4.4947				271			-3.00724	-14.3899	2.45976	-4.66867	4.30164	0.217205
272	-0.0724219	NaN	-7.01499	-2.14855	-8.71043	-2.67638	-0.425772	-0.0706378	1.30986		272	-2.53383	4.83989		2.6638				272			-3.72086	-10.9955	3.03024	-2.32537	3.84103	-0.527084
273	-0.0156039	NaN	-6.32351	-2.27408	-1.74979	1.42594	0.252217	0.0322395	1.696		273	-2.46591	3.7062		2.65094				273			-2.0217	-13.3434	2.86849	-6.90301	4.15289	0.883466
274	-0.0189329	NaN	-3.85332	-4.0308	-4.27377	0.910521	0.221469	2.24619	0.39477		274	-2.28981	2.4832		1.97763				274			-2.48525	-11.4078	3.25807	0.112478	7.37684	10.6326
275	0.0276575	NaN	-2.06172	-1.99518	-1.68743	-2.83538	-0.323591	1.4562	2.22533		275	-3.94975	3.04321		1.99363				275			-4.98309	-7.60609	3.4763	-3.74438	2.41906	-4.36528
276	0.101316	NaN	-6.97559	-1.82047	-4.37021	1.36075	-0.0804872	1.62457	-1.89206		276	-4.53553	2.94662		3.06475				276			-2.24549	-2.36924	2.82428	-1.1907	2.57895	-3.28451
277	-0.0320078	NaN	-7.37471	-1.24792	-0.284668	-2.18317	0.947127	-3.36557	-1.24719		277	-4.7917	3.53223		8.06316				277			-7.08471	-8.84041	3.00136	-0.904916	2.39379	-4.13366
278	-0.00640023	NaN	-6.16879	-3.73512	-1.66918	-1.68204	0.439356	1.64772	1.7127		278	-3.08787	2.10559		2.0651				278			-3.01833	-10.7804	2.01018	-3.00028	17.0159	12.4539
279	-0.0397478	NaN	-8.72339	-2.56916	-7.43432	-0.20632	0.270609	1.50407	0.665962		279	-2.86195	8.86331		2.59643				279			-3.03177	-2.81692	3.66654	1.47208	3.21342	-0.482798
280	0.0120777	NaN	-6.8764	-3.02482	-2.90522	-1.48503	-0.85788	-0.126498	-0.36779		280	-2.03235	3.56942		4.56193				280			-2.71447	-6.69894	2.8901	0.872362	3.46144	-2.65451
281	-0.109203	NaN	-6.44087	-2.1005	-6.75004	-2.9052	-0.445392	1.42607	-1.41112		281	-4.6921	3.78254		2.31304				281			-3.82234	-8.94541	2.27805	-6.74535	8.38246	5.95566
282	0.0127701	NaN	-5.42405	-2.30311	-5.23099	-2.30661	0.20832	2.31412	-1.1422		282	-3.18308	3.26288		2.27488				282			-3.45817	-7.76506	3.18013	1.63158	5.75357	0.627961
283	0.0236356	NaN	-3.90456	-5.9639	-3.97159	0.0315086	-0.239633	3.76725	-1.63286		283	-2.47668	5.69608		2.31304				283			-3.12562	-8.19774	3.46838	1.15837	2.18276	-3.88927
284	-0.0595267	NaN	-1.64097	-2.99701	-2.13921	-0.365203	0.0196437	-2.45817	0.350419		284	-2.25788	2.99875		7.06229				284			-6.26343	-14.9497	2.38408	-0.204092	9.07083	3.824
285	0.0151268	NaN	-3.21676	-3.33587	-1.22825	-1.11439	-0.396197	-0.638103	-1.26339		285	-2.77572	3.17595		2.08683				285			-5.79488	-10.2795	2.83533	1.66851	3.82579	2.26253
286	0.0382678	NaN	-7.41549	-2.5798	-0.705998	1.28469	-0.564517	-0.927863	1.35233		286	-3.65223	3.12016		11.1705				286			-5.00678	-9.3225	2.84952	-0.0698269	2.08275	-1.08564
287	-0.072423	NaN	-5.33586	-2.36967	-9.4574	-0.599643	-0.674314	0.288374	-0.128433		287	-2.31756	3.26643		6.11903				287			-2.63496	-5.30046	2.03181	-3.82206	2.05677	-2.62504
288	-0.0418131	NaN	-15.3059	-1.99209	-5.89449	-2.59199	0.227852	5.93163	0.558669		288	-3.16019	7.67872		2.89141				288			-2.4172	-10.246	2.80356	-0.199115	2.46465	-2.54624
289	0.10188	NaN	-7.02597	-2.8	-8.19311	-1.2532	-1.12482	0.00362488	-0.695462		289	-3.90081	2.30835		3.92128				289			-6.88715	-12.4735	3.70027	-5.89616	3.21225	2.19584
290	0.0856362	NaN	-3.77374	-1.68639	-8.13274			-2.26766	-0.682278		290	-2.26314	6.32844		3.14676				290			-5.57895	-9.27575	3.27937	-3.13587	2.8463	0.057941
291	0.0230535	NaN	-3.78737	-2.2237	-2.6867			-1.25976	0.349064		291	-2.48406	6.31948		3.52752				291			-2.68159	-10.5406	3.72381	0.158295	3.72342	2.44467
292	0.0662832	NaN	-2.27865	-2.89293	-4.24415			0.355343	2.50001		292	-2.66408	3.13976		4.44903				292			-4.94855	-14.5201	2.57084	-6.15123	3.05533	2.33474
293	0.0250823	NaN	-2.68434	-4.04694	-3.70808			-1.25811	3.17085		293	-4.68076	3.76404		10.5079				293			-3.78138	-7.0221	2.76925	-3.98948	2.22217	0.107147
294	-0.00525967	NaN	-1.58127	-2.94081	-4.90705			1.17263	1.71676		294	-3.31242	7.39236		8.21135				294			-3.07566	-13.531	4.00081	-1.77072	2.34706	0.935045
295	-0.0449186	NaN	-11.3376	-3.02205	0.004373			-2.26482	0.843807		295	-3.05	5.27825		4.43496				295			-3.3068	-12.2267	3.72772	-1.14165	3.69913	1.32339
296	0.0396763	NaN	-11.0075	-1.96106	-4.43516			1.37437	-1.52589		296	-1.98972	4.38528		4.36547				296			-3.58588	-8.70055	1.97841	-0.50405	3.05818	-0.633749
297	-0.0140903	NaN	-3.76409	-2.4728	-5.16568			-0.269358	-1.04398		297	-5.35668	2.09813		3.52116				297			-3.52755	-14.8064	4.49201	-2.52028	2.48089	-7.24714
298	-0.0405244	NaN	-7.32886	-3.20789	-3.70375			-0.128225	-0.292974		298	-3.98743	1.98747		2.15065				298			-4.33191	-13.1174	3.71448	-7.31544	2.20483	-1.60351
299	-0.0570488	NaN	-7.91171	-7.94061	-2.97348			1.68012	1.5792		299	-5.82043	3.96935		8.15399				299			-2.30702	-9.63085	2.22779	-4.6553	5.4873	2.2697
300	-0.0564427	NaN	-10.84	-2.83288	-3.00863			2.80879	-0.318926		300	-6.63336	2.42605		8.11402				300			-5.08678	-10.3562	4.94447	-1.4473	5.50669	3.1737
301	0.0224012	NaN	-4.57579	-6.8911	-2.02642						301	-5.20525	8.86018		9.73849				301			-2.47555	-9.70485	3.16567	-5.14279	2.9352	-3.66905
302	-0.0473746	NaN	-12.5947	-2.78117	-11.268						302	-4.94791	4.1939		2.56887				302			-5.79783	-9.65374	2.83167	-0.157916	3.92332	2.50372
303	0.00101011	NaN	-7.45291	-3.40011	-4.37252						303	-2.29537	3.10059		6.2976				303			-5.97678	-16.9068	2.19717	-1.20985	7.09651	4.82186
304	-0.0830058	NaN	-6.46881	-5.40917	-6.88216						304	-3.11588	3.30266		2.64639				304			-7.04427	-13.5329	2.84548	-1.65695	3.45353	2.50341
305	0.0192274	NaN	-2.35845	-6.25915	-5.01207						305	-2.83266	3.91836		2.40877				305			-5.4642	-10.3033	3.33788	-3.08332	2.88581	1.4588
306	0.0622311	NaN	-5.77742	-5.53645	-6.09844						306	-3.12132	4.32629		3.22817				306			-3.43517	-7.26776	2.88542	-2.80975	2.87176	-4.91197
307	-0.0579302	NaN	-4.62105	-5.54812	-6.12134						307	-4.85488	6.56749		8.49019				307			-3.40417	-8.3676	2.04448	-0.316453	3.79132	-0.966926
308	0.0111749	NaN	-2.00932	-11.623	-6.12518						308	-2.88802	3.94686		5.5659				308			-6.02478	-13.7331	2.54133	-3.49849	2.12024	-2.36008
309	0.0163428	NaN	-1.21416	-8.3468	-7.44369						309	-5.87739	5.1469		6.77128				309			-3.14087	-8.99946	3.1044	0.38823	3.34783	-5.04419
310	0.0110407	NaN	-9.39539	-6.89651	-5.61447						310	-2.44878	1.9684		2.76922				310			-2.79661	-8.01282	2.14406	-0.9326	2.75699	-5.37218
311	-0.0871394	NaN	-5.38606	-5.52476	-9.67253						311	-2.4721	5.70931		4.3423				311			-4.11496	-7.86337	2.25702	-0.720532	4.54477	5.67333
312	0.0899514	NaN	-8.75267	-11.2375	-6.52355						312	-2.70052	6.93226		9.02004				312			-4.7223	-6.94666	2.50559	-1.96275	3.27086	1.08466
313	-0.0436601	NaN	-4.13524	-9.67397	-5.92634						313	-5.84879	3.76491		3.31551				313			-2.50226	-8.84606	2.85593	1.54953	3.21723	-1.87164
314	0.0518016	NaN	-3.96539	-11.3843	-2.78918						314	-5.64555	14.5365		5.77589				314			-4.06317	-9.07384	2.59854	-0.0876206	3.70401	-1.84612
315	-0.0691654	NaN	-0.673914	-21.1777	-3.50028						315	-3.44448	3.14497		5.10223				315			-3.42393	-8.42469	3.81806	0.92531	5.38358	-1.49422
316	-0.0185001	NaN	-1.10839	-16.0227	-5.61955						316	-5.43345	7.2241		4.21199				316			-3.26805	-5.82965	2.62388	-1.2624	11.8191	7.46102
317	-0.00376626	NaN	-5.8502	-8.86573	-4.65196						317	-3.44353	4.92786		7.22942				317			-2.37791	-8.33064	2.35643	-0.936647	2.26725	-4.40022
318	-0.0361272	NaN	-5.02617	-1.80996	-2.43847						318	-6.19573	3.5657		5.76717				318			-4.47771	-6.32655	2.23586	-7.7254	5.57628	-2.9461
319	-0.0474468	NaN	-4.95177	-4.47609	-5.22343						319	-6.0372	3.44854		4.7457				319			-4.65674	-12.6367	2.1969	-6.19083	2.19304	-6.8762
320	-0.0228556	NaN	-9.74976	-6.68615	-1.55114						320	-2.83654	4.01713		5.95662				320			-5.7456	-13.8231			5.50472	-0.435301
321	-0.0265142	NaN	-4.3516	-3.35651	-3.28441						321	-2.61602	2.53512		8.46229				321			-5.4406	-9.4674			7.83486	-1.8795
322	-0.0515986	NaN	-6.28403	-4.32381	-3.4055						322	-1.98628	4.30681		10.6642				322			-3.1562	-7.21558			8.71436	2.71728
323	-0.0545451	NaN	-2.05044	-11.9763	-2.39046						323	-5.07641	2.43971		7.47078				323			-8.83434	-15.0104			4.68521	-0.29638
324	-0.00344439	NaN	-2.04115	-4.32864	-4.71694						324	-3.39949	2.50163		4.95932				324			-7.53403	-13.4155			3.57673	-5.30256
325	0.0329408	NaN	-5.90377	-2.76973	-2.28332						325	-3.11362	3.98484		12.1432				325			-5.00333	-8.21404			3.61265	-0.838136
326	0.00125484	NaN	-3.72088	-11.3322	-6.96659						326	-2.15233	3.76185		16.2845				326			-4.49882	-10.8401			2.04036	-5.91562
327	0.0500926	NaN	-4.50086	-5.31439	-6.70496						327	-2.75317	5.66684		5.45105				327			-2.63127	-7.09934			2.52886	-2.00916
328	-0.0778987	NaN	-0.294495	-2.79399	-5.79398						328	-3.77042	3.90488		3.4423				328			-2.33529	-8.08693			2.35705	-1.38439
329	0.0238054	NaN	-2.85307	-2.98975	-7.69339						329	-3.74532	2.22476		3.35706				329			-4.89902	-6.26545			2.33442	-0.179878
330	0.000593681	NaN	-6.49796	-3.98718	-0.435252						330	-3.00724	8.65111		9.07287				330			-4.13028	-10.8771			2.56743	0.823147
331	0.0427272	NaN	-4.16324	-4.3818	-3.20001						331	-3.72086	5.5386		6.45797				331			-4.36148	-8.53941			2.4254	-1.79868
332	-0.00133759	NaN	-8.12426	-4.88919	-3.42773						332	-2.0217	2.25766		6.44724				332			-3.54016	-9.71235			2.62228	-2.66011
333	-0.0447024	NaN	-5.91004	-5.43178	-4.34366						333	-2.48525	4.83923		7.19176				333			-6.2242	-13.3319			2.57029	-0.829523
334	-0.0274403	NaN	-3.94482	-4.01012	-4.56033						334	-4.98309	2.71516		2.46236				334			-4.2528	-13.1582			2.56974	-1.18442
335	0.0526252	NaN	-6.36848	-2.11253	-8.345						335	-2.24549	5.5384		5.94688				335			-5.96129	-17.1741			4.4947	-0.762727
336	0.0302948	NaN	-6.0706	-4.07354	-5.75641						336	-7.08471	2.41601		15.3822				336			-6.59013	-15.1479			2.6638	-2.13769
337	0.0655189	NaN	-5.02577	-4.49831	-4.07866						337	-3.01833	4.03475		16.4613				337			-2.96429	-5.65033			2.65094	-3.62877
338	-0.0532059	NaN	-6.36716	-2.37781	-2.88545						338	-3.03177	2.78611		9.99098				338			-4.89289	-13.0258			1.97763	0.334669
339	0.0222177	NaN	-8.5638	-2.87194	-1.74797						339	-2.71447	2.86116		6.29651				339			-4.35251	-8.81543			1.99363	-0.0872736
340	-0.0432991	NaN	-3.99167	-4.22687	-1.9119						340	-3.82234	3.6648		7.89918				340			-3.58552	-9.95667			3.06475	0.756393
341	-0.100719	NaN	-7.12222	-4.16812	-4.98698						341	-3.45817	2.82528		6.7273				341			-4.97975	-10.8709			8.06316	1.96609
342	0.0378603	NaN	-4.47285	-5.35199	-2.76189						342	-3.12562	4.1232		3.99205				342			-3.3482	-12.236			2.0651	0.0735401
343	-0.0123735	NaN	-7.75944	-2.89645	-8.72828						343	-6.26343	3.0947		4.853				343			-6.14703	-13.8512			2.59643	-1.4183
344	0.0248932	NaN	-4.34454	-1.41896	-3.61928						344	-5.79488	2.27757		24.1809				344			-7.37659	-12.1935			4.56193	1.05397
345	-0.0297589	NaN	-6.87063	-1.72236	-1.62836						345	-5.00678	3.46673		19.8769				345			-2.30277	-10.0652			2.31304	-0.0494391
346	0.0343271	NaN	-1.96694	-1.3362	-1.80451						346	-2.63496	2.00345		4.77341				346			-2.90698	-11.4605			2.27488	2.00582
347	-0.0372397	NaN	-5.91467	-1.84026	-4.27399						347	-2.4172	3.30557		4.85437				347			-2.82385	-5.40737			2.31304	-0.0494391
348	-0.00234276	NaN	-5.99275	-1.34269	-4.17808						348	-6.88715	2.02946		9.90441				348			-5.2359	-13.0742			7.06229	3.20937
349	-0.126913	NaN	-7.88906	-3.64562	-3.16625						349	-5.57895	4.29009		4.1762				349			-5.23657	-15.1754			2.08683	-2.6692
350	0.0535169	NaN	-4.49547	-1.33791	-2.22512						350	-2.68159	3.11119		6.03168				350			-2.67869	-8.90562			11.1705	4.16194
351	0.0898553	NaN	-6.00171	-4.2027	-4.47778						351	-4.94855	2.0652		4.2953				351			-2.06585	-10.9004			6.11903	1.182
352	0.0660898	NaN	-5.91124	-4.61177	-4.0428						352	-3.78138	2.69989		5.67247				352			-4.34208	-12.5006			2.89141	0.898073
353	-0.0149066	NaN	-3.30354	-2.50384	-4.6338						353	-3.07566	2.26765		7.21587				353			-4.36855	-12.4828			3.92128	1.89875
354	0.06868	NaN	-7.84476	-1.79871	-0.920764						354	-3.3068	2.99706		4.59165				354			-2.63177	-10.2401			3.14676	2.0569
355	0.0174089	NaN	-2.22185	-5.15964	-2.49769						355	-3.58588	3.35667		3.97192				355			-2.81605	-7.67699			3.52752	-1.90372
356	0.0892209	NaN	-6.71451	-2.23571	-3.50452						356	-3.52755	6.7188		3.9175				356			-2.2529	-8.21433			4.44903	-0.868191
357	-0.0579181	NaN	-5.2617	-3.22327	-2.20643						357	-4.33191	2.7968		7.22379				357			-5.08295	-11.0793			10.5079	2.92548
358	-0.0639735	NaN	-10.0174	-5.33432	-8.73878						358	-2.30702			4.01239				358			-7.00099	-13.0729			8.21135	2.3298
359	0.0785742	NaN	-1.32256	-2.62335	-1.3324						359	-5.08678			4.68264				359			-3.22434	-7.27133			4.43496	3.38922
360	0.0136188	NaN	-8.42906	-5.41713	-4.45141						360	-2.47555			7.92656				360			-3.10843	-10.07			4.36547	1.78115
361	-0.13101	NaN	-4.54601	-14.3092	-5.55162						361	-5.79783			7.65117				361			-4.2025	-8.49382			3.52116	1.57021
362	0.0471781	NaN	-8.46443	-9.87115	-7.11867						362	-5.97678			6.7518				362			-2.95159	-9.36136			2.15065	0.876378
363	0.00280504	NaN	-2.4874	-1.47119	-11.8572						363	-7.04427			8.12763				363			-7.57752	-13.473			8.15399	2.56917
364	-0.018091	NaN	-4.63582	-3.08551	-7.25784						364	-5.4642			2.56659				364			-5.15461	-10.6717			8.11402	3.69314
365	-0.0388186	NaN	-9.36205	-1.33999	-11.4428						365	-3.43517			4.26071				365			-4.14988	-6.75851			9.73849	2.15167
366	0.00480751	NaN	-5.652	-2.74266	-9.70093						366	-3.40417			5.831				366			-3.5156	-7.6453			2.56887	0.428958
367	-0.0636808	NaN	-9.0484	-6.5932	-5.84976						367	-6.02478			5.06749				367			-3.05761	-5.3801			6.2976	1.13384
368	0.0162255	NaN	-5.80709	-10.7893	-2.85819						368	-3.14087			5.08902				368			-2.13369	-8.8905			2.64639	-0.00247281
369	0.0295921	NaN	-3.91045	-0.948444	-0.408708						369	-2.79661			6.23855				369			-2.1982	-6.18593			2.40877	-1.78396
370	0.0238997	NaN	-9.96443	-2.36694	-0.149225						370	-4.11496			4.06767				370			-1.97602	-8.2635			3.22817	1.64008
371	-0.0177584	NaN	-4.61738	-1.73525	-1.44744						371	-4.7223			7.7591				371			-2.44334	-8.15143			8.49019	1.46411
372	-0.0560794	NaN	-8.71588		-1.63331						372	-2.50226			12.2251				372			-4.67655	-7.38099			5.5659	-0.727877
373	-0.0104403	NaN	-7.39085		-2.08696						373	-4.06317			5.92638				373			-3.34278	-11.7471			6.77128	0.977922
374	-0.0980733	NaN	-6.17679		-2.46653						374	-3.42393			7.86975				374			-3.111	-13.4601			2.76922	-0.906563
375	0.0128429	NaN	-6.34837		-3.44766						375	-3.26805			8.54388				375			-4.0973	-19.8635			4.3423	2.70054
376	0.00507243	NaN	-5.05877		-1.85551						376	-2.37791			4.50403				376			-3.01937	-11.6936			9.02004	0.155555
377	0.0338516	NaN	-7.41903		-6.2591						377	-4.47771			3.70563				377			-2.1719	-12.1023			3.31551	-3.87342
378	-0.00185891	NaN	-3.04041		-12.3873						378	-4.65674			2.4793				378			-2.1223	-4.48601			5.77589	0.135374
379	-0.0171748	NaN	-4.71579		-0.724674						379	-5.7456			5.58069				379			-4.3211	-2.29027			5.10223	3.32449
380	0.0486837	NaN	-7.74574		-4.07369						380	-5.4406			4.01278				380			-3.70814	-6.218			4.21199	-1.51367
381	-0.00281944	NaN	-4.36203		-4.00766						381	-3.1562			3.23083				381			-2.45802	-5.62965			7.22942	5.56042
382	-0.0126537	NaN	-10.2102		-4.53144						382	-8.83434			2.66633				382			-4.09587	-10.7598			5.76717	2.24004
383	0.0246102	NaN	-3.37273		-3.11368						383	-7.53403			2.78916				383			-10.5256	-16.04			4.7457	1.10223
384	-0.0228249	NaN	-6.60891		-3.78585						384	-5.00333			5.48416				384			-7.89071	-14.1578			5.95662	5.50005
385	-0.0502884	NaN	-6.30528		-3.07443						385	-4.49882			7.16721				385			-13.0496	-26.9078			8.46229	7.93039
386	-0.0072043	NaN	-5.86086		-2.59313						386	-2.63127			10.7321				386			-10.8003	-19.5873			10.6642	5.07977
387	0.0231866	NaN	-3.0976		-2.90582						387	-2.33529			7.23765				387			-7.08452	-17.6789			7.47078	5.7478
388	-0.120479	NaN	-2.98493		-2.31834						388	-4.89902			7.99281				388			-5.85658	-14.4645			4.95932	6.24834
389	-0.0171039	NaN	-9.35986		-0.883324						389	-4.13028			4.80753				389			-3.86465	-13.7669			12.1432	6.82305
390	-0.00139507	NaN	-5.78357		-4.35998						390	-4.36148			6.71919				390			-8.10072	-17.0975			16.2845	18.3988
391		NaN	-7.54624		-1.05391						391	-3.54016			11.8563				391			-3.21923	-12.4002			5.45105	1.36519
392		NaN	-6.95839		-1.18114						392	-6.2242			5.88613				392			-2.7741	-13.9861			3.4423	1.14364
393		NaN	-7.42667		-1.81413						393	-4.2528			3.97396				393			-2.215	-12.4613			3.35706	-2.50638
394		NaN	-4.74786		-0.945667						394	-5.96129			9.57033				394			-3.02617	-10.4947			9.07287	4.36624
395		NaN	-5.32793		-7.9483						395	-6.59013			18.6778				395			-3.21974	-6.95134			6.45797	-1.32429
396		NaN	-6.33866		-0.55323						396	-2.96429			3.69796				396			-8.009	-15.0157			6.44724	-3.30474
397		NaN	-11.078		-1.45698						397	-4.89289			5.52085				397			-6.69134	-17.6565			7.19176	2.68236
398		NaN	-9.16705		-0.580501						398	-4.35251			18.0537				398			-3.22028	-10.4553			2.46236	-0.588786
399		NaN	-4.3457		-1.40716						399	-3.58552			11.2686				399			-3.90329	-11.8918			5.94688	4.35805
400		NaN	-4.42504		-1.20517						400	-4.97975			4.99716				400			-2.95385	-6.01143			15.3822	19.513
401		NaN	-3.60988		-2.45853						401	-3.3482			4.82205				401			-2.93089	-9.33934			16.4613	15.551
402		NaN	-3.23057		-1.73363						402	-6.14703			17.7801				402			-6.23177	-13.9476			9.99098	11.6357
403		NaN	-2.25749		-0.874975						403	-7.37659			2.37497				403			-4.65053	-4.57436			6.29651	5.33569
404		NaN	-5.57911		-4.58074						404	-2.30277			3.94487				404			-3.07441	-8.35041			7.89918	6.08553
405		NaN	-4.29654		-0.965255						405	-2.90698			2.30339				405			-10.2431	-12.5352			6.7273	3.81001
406		NaN	-5.87018		-3.24541						406	-2.82385			1.99688				406			-4.29109	-11.0106			3.99205	0.27947
407		NaN	-3.24771		-2.10724						407	-5.2359			3.72216				407			-2.5508	0.592569			4.853	-0.752525
408		NaN	-4.69912		-2.32264						408	-5.23657			2.13773				408			-2.5299	-6.15281			24.1809	17.4207
409		NaN	-5.42519		-2.39032						409	-2.67869			2.51772				409			-4.34526	-14.1124			19.8769	20.7564
410		NaN	-3.33554		-7.04765						410	-2.06585			3.77957				410			-5.93874	-14.4051			4.77341	2.40321
411		NaN	-6.39526		-2.4843						411	-4.34208			2.77532				411			-3.40889	-15.8898			4.85437	1.38456
412		NaN	-5.15461		-1.20475						412	-4.36855			4.28627				412			-10.2391	-9.07024			9.90441	10.7984
413		NaN	-5.17696		-1.77349						413	-2.63177			3.10698				413			-2.72862	-6.30011			4.1762	2.98256
414		NaN	-6.79558		-4.38989						414	-2.81605			2.21156				414			-5.15757	-8.1179			6.03168	3.46634
415		NaN	-9.11257		-2.26607						415	-2.2529			2.6824				415			-4.00135	-10.0347			4.2953	2.58304
416		NaN	-6.69896		-1.50253						416	-5.08295			6.02253				416			-5.73106	-19.105			5.67247	3.64063
417		NaN	-5.21535		-3.08468						417	-7.00099			6.45778				417			-8.12792	-15.6456			7.21587	5.74269
418		NaN	-14.5254		-0.281358						418	-3.22434			3.72973				418			-2.92912	-5.35969			4.59165	6.18712
419		NaN	-13.4073		-0.449816						419	-3.10843			3.99453				419			-3.77796	-8.77035			3.97192	6.29343
420		NaN	-14.3904		-1.04234						420	-4.2025			6.961				420			-2.68864	-17.9302			3.9175	-3.60765
421		NaN	-8.451		-1.81595						421	-2.95159			4.01314				421			-11.0151	-21.365			7.22379	1.64512
422		NaN	-7.249		-0.0288843						422	-7.57752			3.72758				422			-10.3722	-12.5697			4.01239	-4.67051
423		NaN	-9.80034		-3.17303						423	-5.15461			2.06025				423			-4.36156	-13.776			4.68264	-2.09414
424		NaN	-9.68597		-3.83804						424	-4.14988			2.22159				424			-5.09931	-12.6152			7.92656	0.915231
425		NaN	-6.77571		0.433848						425	-3.5156			2.02141				425			-3.27505	-10.9595			7.65117	3.13643
426		NaN	-7.69257		-2.36526						426	-3.05761			7.93156				426			-6.98815	-14.6372			6.7518	3.08948
427		NaN	-10.6405		-1.60881						427	-2.13369			3.8936				427			-6.89185	-14.0078			8.12763	3.40285
428		NaN	-16.8385		-3.45154						428	-2.1982			2.06064				428			-9.99868	-20.0853			2.56659	0.456849
429		NaN	-7.77547		-2.00005						429	-1.97602			1.98671				429			-9.29916	-15.7766			4.26071	2.09226
430		NaN	-10.9271		-4.84866						430	-2.44334			2.46356				430			-3.56411	-10.599			5.831	2.87838
431		NaN	-2.04242		-1.39341						431	-4.67655			2.55883				431			-4.85847	-11.3975			5.06749	1.82834
432		NaN	-4.29222		0.209943						432	-3.34278			4.67541				432			-2.4599	-14.984			5.08902	3.72949
433		NaN	-6.61305		-0.389514						433	-3.111			3.35947				433			-2.24809	-12.0678			6.23855	3.15723
434		NaN	-10.3304		-4.98941						434	-4.0973			5.46745				434			-6.02367	-13.7494			4.06767	1.94665
435		NaN	-7.08824		-3.21518						435	-3.01937			10.929				435			-8.14128	-14.2617			7.7591	6.814
436		NaN	-2.09895		-3.93765						436	-2.1719			4.2453				436			-7.42284	-13.8271			12.2251	11.7473
437		NaN	-6.07927		-5.20133						437	-2.1223			1.97566				437			-3.59473	-12.1284			5.92638	0.0186685
438		NaN	-4.3663		-7.56292						438	-4.3211			11.2112				438			-12.3132	-21.8969			7.86975	2.05095
439		NaN	-6.70148		-2.05076						439	-3.70814			10.5546				439			-6.90109	-14.4199			8.54388	4.82727
440		NaN	-8.50516		-5.53509						440	-2.45802			4.35543				440			-8.62972	-15.7653			4.50403	-1.61866
441		NaN	-8.09025		-10.3475						441	-4.09587			5.02204				441			-6.79246	-9.20264			3.70563	-2.04948
442		NaN	-8.18348		-7.50858						442	-10.5256			6.61201				442			-4.33243	-15.8859			2.4793	-2.49721
443		NaN	-10.1526		-10.9612						443	-7.89071			12.325				443			-4.53618	-14.0295			5.58069	0.46843
444		NaN	-10.4413		-4.92613						444	-13.0496			6.50056				444			-2.77053	-5.69908			4.01278	-1.19923
445		NaN	-9.25221		-11.1151						445	-10.8003			4.53693				445			-2.02078	-6.70923			3.23083	1.95231
446		NaN	-9.44011		-13.3883						446	-7.08452			2.76601				446			-5.39733	-12.9			2.66633	2.28453
447		NaN	-11.2536		-8.59212						447	-5.85658			2.363				447			-6.54409	-16.9306			2.78916	-0.524313
448		NaN	-11.7149		-8.88878						448	-3.86465			2.02031				448			-5.87962	-11.7926			5.48416	1.64378
449		NaN	-18.429		-6.51386						449	-8.10072			6.43258				449			-6.55099	-11.9485			7.16721	4.43047
450		NaN	-5.90675		-11.4153						450	-3.21923			6.46247				450			-6.22426	-20.8303			10.7321	10.3302
451		NaN	-5.50042		-5.25058						451	-2.7741			7.35377				451			-2.27094	-8.07796			7.23765	6.41724
452		NaN	-12.3622		-4.33087						452	-2.215			4.68203				452			-7.01942	-4.9659			7.99281	8.17791
453		NaN	-11.8783		-5.52247						453	-3.02617			2.13414				453			-2.18164	-5.27792			4.80753	5.61501
454		NaN	-10.2048		-5.09602						454	-3.21974			4.72669				454			-6.85219	-9.14972			6.71919	3.98366
455		NaN	-10.9641		-4.92902						455	-8.009			4.86354				455			-8.0649	-16.3648			11.8563	11.1176
456		NaN	-11.018		-4.69603						456	-6.69134			9.82307				456			-2.29787	-9.07407			5.88613	1.05257
457		NaN	-14.0646		-2.8283						457	-3.22028			3.93709				457			-2.18946	-6.21992			3.97396	-1.06558
458		NaN	-8.58561		-2.9443						458	-3.90329			2.22133				458			-2.74072	-6.66272			9.57033	7.88749
459		NaN	-8.01754		-5.88878						459	-2.95385			3.95011				459			-3.67432	-8.86259			18.6778	17.395
460		NaN	-10.0818		-5.63797						460	-2.93089			3.56051				460			-7.8337	-17.3314			3.69796	1.48027
461		NaN	-9.26066		-3.64174						461	-6.23177			2.70703				461			-2.63039	-12.7633			5.52085	3.02344
462		NaN	-13.4479		-1.065						462	-4.65053			4.02787				462			-5.72262	-12.9594			18.0537	15.224
463		NaN	-5.68906		-5.78903						463	-3.07441			2.71154				463			-3.74565	-8.5981			11.2686	7.78313
464		NaN	-12.1659		-18.792						464	-10.2431			4.08997				464			-4.48222	-10.0989			4.99716	0.340135
465		NaN	-6.75249		-3.9321						465	-4.29109			5.61999				465			-6.48817	-14.7936			4.82205	0.713362
466		NaN	-8.46996		-9.40757						466	-2.5508			2.74266				466			-3.90238	-18.2376			17.7801	14.2829
467		NaN	-13.0331		0.271529						467	-2.5299			3.71503				467			-6.68259	-18.6902			2.37497	-4.7451
468		NaN	-9.78255		-0.433416						468	-4.34526			7.02068				468			-5.43508	-16.1303			3.94487	0.400158
469		NaN	-5.11528								469	-5.93874			6.01773				469			-6.20745	-13.4165			2.30339	-3.37542
470		NaN	-6.89396								470	-3.40889			3.6263				470			-3.56474	-17.5104			1.99688	-4.94848
471		NaN	-14.8365								471	-10.2391			4.66248				471			-2.39832	-1.85132			3.72216	0.928172
472		NaN	-12.1578								472	-2.72862			4.25406				472			-3.69087	-11.9753			2.13773	-0.690273
473		NaN	-12.8765								473	-5.15757			4.25002				473			-2.04142	-12.0939			2.51772	-0.169634
474		NaN	-12.3229								474	-4.00135			3.06719				474			-10.6297	-13.5658			3.77957	0.721288
475		NaN	-8.08249								475	-5.73106			2.74111				475			-3.04088	-10.7237			2.77532	0.618706
476		NaN	-4.07359								476	-8.12792			11.7081				476			-2.66183	-9.52459			4.28627	0.584937
477		NaN	-7.97318								477	-2.92912			6.76397				477			-2.78616	-7.17224			3.10698	-0.795011
478		NaN	-11.1056								478	-3.77796			6.97232				478			-2.13429	-11.3416			2.21156	0.246632
479		NaN	-13.5106								479	-2.68864			3.42812				479			-6.43233	-13.6683			2.6824	-2.43594
480		NaN	-7.85203								480	-11.0151			6.22569				480			-3.88978	-8.79465			6.02253	2.84995
481		NaN	-9.76162								481	-10.3722			3.4517				481			3.94827	-0.829658			6.45778	2.29003
482		NaN	-12.711								482	-4.36156			5.5897				482			2.26086	-5.25722			3.72973	-1.59337
483		NaN	-16.3999								483	-5.09931			7.52688				483			4.80854	-3.56723			3.99453	2.20682
484		NaN	-15.2269								484	-3.27505			3.01255				484			3.12145	-6.25831			6.961	4.11061
485		NaN	-11.499								485	-6.98815			10.7293				485			3.65652	-4.13194			4.01314	1.63755
486		NaN	-8.73665								486	-6.89185			7.44164				486			3.22492	-3.15774			3.72758	0.746387
487		NaN	-10.0939								487	-9.99868			3.83596				487			2.98088	-10.4641			2.06025	-5.60923
488		NaN	-12.2683								488	-9.29916			3.0105				488			2.5063	-12.9336			2.22159	-2.42769
489		NaN	-10.4586								489	-3.56411			6.34409				489			6.33631	0.476937			2.02141	-6.87968
490		NaN	-11.4326								490	-4.85847			2.48927				490			5.27548	-2.91809			7.93156	5.55579
491		NaN	-4.93729								491	-2.4599			2.02622				491			2.19012	-7.96354			3.8936	0.523065
492		NaN	2.73998								492	-2.24809			2.00289				492			7.7109	-0.0290543
493		NaN	-11.5508								493	-6.02367			4.05865				493			1.98001	-5.11576
494		NaN	-9.69477								494	-8.14128			2.68343				494			2.3358	-4.06838
495		NaN	-10.3829								495	-7.42284			2.29368				495			2.06451	-0.384245
496		NaN	-14.688								496	-3.59473			2.81823				496			2.83499	-1.51574
497		NaN	-13.2728								497	-12.3132			3.14469				497			2.77893	-2.5733
498		NaN	-17.9638								498	-6.90109			3.16052				498			2.74462	-1.43655
499		NaN	-11.7031								499	-8.62972			2.45976				499			2.81163	-3.85401
500		NaN	-10.8238								500	-6.79246			3.03024				500			1.97884	-8.6581
501		NaN	-11.234								501	-4.33243			2.86849				501			3.57359	-1.78739
502		NaN	-2.48507								502	-4.53618			3.25807				502			2.78009	-6.03775
503		NaN	-10.215								503	-2.77053			3.4763				503			2.45655	-7.11119
504		NaN	-6.59711								504	-2.02078			2.82428				504			2.12213	-4.4383
505		NaN	-8.51109								505	-5.39733			3.00136				505			2.71065	-5.92542
506		NaN	-12.1738								506	-6.54409			2.01018				506			3.41274	-3.85325
507		NaN	-8.93447								507	-5.87962			3.66654				507			8.46018	4.00119
508		NaN	-8.90846								508	-6.55099			2.8901				508			6.1678	-1.8525
509		NaN	-11.8								509	-6.22426			2.27805				509			7.0977	1.77466
510		NaN	-12.5114								510	-2.27094			3.18013				510			3.13672	-1.03105
511		NaN	-9.03955								511	-7.01942			3.46838				511			3.34799	-2.75557
512		NaN	-10.453								512	-2.18164			2.38408				512			2.47122	-2.92358
513		NaN	-9.51811								513	-6.85219			2.83533				513			2.12271	-1.93891
514		NaN	-9.69146								514	-8.0649			2.84952				514			2.79438	-0.978357
515		NaN	-13.5682								515	-2.29787			2.03181				515			2.83234	-2.72783
516		NaN	-11.0794								516	-2.18946			2.80356				516			4.87671	-1.42394
517		NaN	-8.08092								517	-2.74072			3.70027				517			3.2593	0.31624
518		NaN	-5.14394								518	-3.67432			3.27937				518			3.84335	-4.4752
519		NaN	-9.82491								519	-7.8337			3.72381				519			3.44836	1.45015
520		NaN	-9.34132								520	-2.63039			2.57084				520			4.02139	-5.02318
521		NaN	-10.6332								521	-5.72262			2.76925				521			3.30826	-0.794653
522		NaN	-9.30656								522	-3.74565			4.00081				522			3.72124	0.780111
523		NaN	-10.2965								523	-4.48222			3.72772				523			7.44671	9.00976
524		NaN	-9.197								524	-6.48817			1.97841				524			6.53316	10.728
525		NaN	-7.1862								525	-3.90238			4.49201				525			4.73306	-3.35978
526		NaN	-8.95762								526	-6.68259			3.71448				526			2.42197	-3.89636
527		NaN	-17.2903								527	-5.43508			2.22779				527			3.5776	-1.79729
528		NaN	-9.14225								528	-6.20745			4.94447				528			2.95438	-7.63412
529		NaN	-10.3902								529	-3.56474			3.16567				529			5.9764	-1.02988
530		NaN	-11.4654								530	-2.39832			2.83167				530			4.15657	-4.51218
531		NaN	-9.38616								531	-3.69087			2.19717				531			2.97298	-3.75731
532		NaN	-10.3586								532	-2.04142			2.84548				532			4.49865	0.636323
533		NaN	-8.45842								533	-10.6297			3.33788				533			8.83329	-3.28368
534		NaN	-8.78744								534	-3.04088			2.88542				534			2.43492	-4.28887
535		NaN	-9.08655								535	-2.66183			2.04448				535			2.02689	3.80092
536		NaN	-8.65439								536	-2.78616			2.54133				536			3.99966	2.17891
537		NaN	-12.5698								537	-2.13429			3.1044				537			2.77805	3.52936
538		NaN	-0.980464								538	-6.43233			2.14406				538			6.43755	6.34388
539		NaN	-7.0261								539	-3.88978			2.25702				539			7.43287	1.53797
540		NaN	-5.32429								540	-4.29949			2.50559				540			5.73424	1.8612
541		NaN	-5.26439								541	-3.65914			2.85593				541			5.8193	-1.63608
542		NaN	-7.69202								542	-5.17475			2.59854				542			2.02041	-6.13938
543		NaN	-5.7491								543	-7.53431			3.81806				543			6.74956	-3.06402
544		NaN	-10.7734								544	-6.8131			2.62388				544			2.48733	-2.8166
545		NaN	-4.11682								545	-4.86625			2.35643				545			2.43912	-6.90807
546		NaN	-11.0019								546	-11.8449			2.23586				546			2.78521	-6.15115
547		NaN	-12.8402								547	-3.2869			2.1969				547			4.30146	-5.22303
548		NaN	-11.7981								548	-4.88228							548			4.55304	-2.26091
549		NaN	-8.13919								549	-6.6856							549			2.67929	-6.14185
550		NaN	-8.98818								550	-4.49122							550			5.56762	-1.10157
551		NaN	-5.5886								551	-7.32015							551			3.11539	-8.14611
552		NaN	-10.6107								552	-8.37687							552			4.6238	-5.37188
553		NaN	-11.6705								553	-2.95562							553			2.3512	-4.78887
554		NaN	-6.09511								554	-5.79527							554			5.06145	4.66716
555		NaN	-15.8605								555	-2.71007							555			5.99051	-3.62799
556		NaN	-6.38341								556	-5.14145							556			3.41956	-5.98724
557		NaN	-7.53418								557	-2.25117							557			4.38402	-2.30668
558		NaN	-4.01904								558	-8.18239							558			5.05483	-4.82154
559		NaN	-5.09624								559	-4.08328							559			2.59917	-3.3421
560		NaN	-8.42549								560	-6.14809							560			2.677	-5.24306
561		NaN	-10.4567								561	-7.10918							561			3.42441	-3.44949
562		NaN	-9.15731								562	-3.21791							562			8.92877	-1.35934
563		NaN	-1.99058								563	-5.75127							563			4.59312	-5.50815
564		NaN	-13.3553								564	-6.41047							564			2.2044	-4.92262
565		NaN	-7.82081								565	-8.67013							565			2.34126	-6.33816
566		NaN	-14.5301								566	-5.84405							566			3.10223	-6.06423
567		NaN	-12.7091								567	-3.2515							567			3.09837	-2.82153
568		NaN	-14.8092								568	-9.55699							568			6.40354	-2.23434
569		NaN	-9.67446								569	-4.95876							569			5.33325	-0.992641
570		NaN	-10.0064								570	-7.63531							570			4.77424	-1.95731
571		NaN	-8.13499								571	-8.19576							571			5.53813	-4.94311
572		NaN	-5.07138								572	-5.66739							572			2.82089	-5.72526
573		NaN	-1.6174								573	-3.28567							573			5.23329	0.936204
574		NaN	-1.36359								574	-3.55563							574			4.45419	-5.58101
575		NaN	-1.30266								575	-5.58617							575			7.03564	-2.91007
576		NaN	-8.61318								576	-4.75145							576			2.61951	-8.06501
577		NaN	-1.86119								577	-2.98986							577			3.1673	-1.32391
578		NaN	-5.3968								578	-7.08577							578			8.04293	0.0139912
579		NaN	-8.46502								579	-5.19572							579			3.97629	-2.61924
580		NaN	-9.28475								580	-6.23662							580			3.11725	-2.66369
581		NaN	-7.66683								581	-5.11876							581			4.88541	-1.67147
582		NaN	-5.84657								582	-2.80701							582			5.05325	-0.477819
583		NaN	-4.97767								583	-2.12306							583			3.46761	-0.279041
584		NaN	-7.64341								584	-6.40509							584			5.8675	-2.78451
585		NaN	-7.4104								585	-3.03998							585			3.70055	-3.46504
586		NaN	-7.53101								586	-2.33793							586			2.27582	-3.18177
587		NaN	-5.06031								587	-3.40207							587			5.51892	0.45175
588		NaN	-6.85618								588	-2.91921							588			3.83047	-10.5392
589		NaN	-6.74559								589	-3.78348							589			4.68266	-1.72767
590		NaN	-8.21702								590	-4.26707							590			8.02811	2.77667
591		NaN	-11.7757								591	-4.91893							591			2.21882	-8.2098
592		NaN	-10.6336								592	-6.35807							592			6.27082	1.92493
593		NaN	-11.4303								593	-2.8161							593			2.01128	-3.42386
594		NaN	-10.3792								594	-3.66293							594			6.14113	2.54126
595		NaN	-13.4675								595	-7.00595							595			2.91075	-2.01854
596		NaN	-9.41346								596	-3.50959							596			4.73256	-0.258335
597		NaN	-13.0811								597	-2.03796							597			7.96796	4.27915
598		NaN	-10.4108								598	-4.46137							598			5.09765	-3.50086
599		NaN	-10.3527								599	-3.67119							599			3.34462	-3.10256
600		NaN	-5.398								600	-4.56243							600			4.49289	-3.95886
601		NaN	-16.2342								601	-3.18613							601			4.69842	-1.45555
602		NaN	-13.6087								602	-4.15212							602			3.26893	-4.11813
603		NaN	-14.4842																603			8.93861	4.03156
604		NaN	-6.63767																604			2.60094	-1.03737
605		NaN	-11.52																605			2.86643	-1.07132
606		NaN	-13.5057																606			2.53718	-3.66882
607		NaN	-15.1218																607			2.70243	-2.3329
608		NaN	-11.5008																608			4.56869	0.38989
609		NaN	-13.8277																609			5.08482	-0.844835
610		NaN	-12.7467																610			3.06437	0.0447405
611		NaN	-15.3182																611			4.83491	-0.13779
612		NaN	-6.77028																612			4.6373	1.44557
613		NaN	-11.258																613			5.5329	-4.91824
614		NaN	-14.3037																614			2.58734	-5.03915
615		NaN	-10.8235																615			2.42691	0.323989
616		NaN	-7.84726																616			4.26957	-8.65632
617		NaN	-10.2429																617			7.31302	2.8315
618		NaN	-14.0794																618			7.40283	-0.0145716
619		NaN	-11.1967																619			3.85541	-7.31625
620		NaN	-9.91136																620			14.049	7.52312
621		NaN	-10.4265																621			2.29732	-4.93301
622		NaN	-14.725																622			5.53155	-1.9863
623		NaN	-8.517																623			3.48513	-0.154911
624		NaN	-7.36449																624			3.91032	-1.73559
625		NaN	-11.325																625			3.07527	-1.92608
626		NaN	-6.84967																626			4.04483	-8.7281
627		NaN	-5.4084																627			3.48823	-7.46152
628		NaN	-8.06107																628			5.26835	-2.85961
629		NaN	-6.10938																629			5.92673	-1.67573
630		NaN	-8.99489																630			5.2995	-2.8388
631		NaN	-6.81529																631			10.3586	2.00477
632		NaN	-12.3223																632			7.72042	-2.22366
633		NaN	-12.4103																633			6.1012	-4.85361
634		NaN	-8.24743																634			4.51578	-8.30724
635		NaN	-14.8841																635			2.63572	-7.38615
636		NaN	-7.24951																636			9.37542	2.82812
637		NaN	-13.5255																637			8.18224	0.417043
638		NaN	-8.61966																638			4.48947	-8.07367
639		NaN	-8.95727																639			9.43948	1.26629
640		NaN	-13.0048																640			2.08747	-7.84782
641		NaN	-9.0673																641			4.95863	-0.210033
642		NaN	-9.39953																642			2.05545	-8.88729
643		NaN	-10.3722																643			4.13396	-0.726619
644		NaN	-9.35736																644			7.9505	-3.16802
645		NaN	-12.5131																645			13.8158	4.41107
646		NaN	-6.69958																646			12.2444	3.85498
647		NaN	-10.7911																647			2.56681	-1.61285
648		NaN	-10.5315																648			3.75917	-0.568116
649		NaN	-10.1259																649			15.821	5.99113
650		NaN	-6.15019																650			2.30581	0.658152
																			651			2.17374	-2.36232
																			652			4.29482	1.73968
																			653			1.9777	-1.18887
																			654			4.63891	1.59851
																			655			5.87241	1.36301
																			656			2.9161	1.06889
																			657			4.19237	2.18994
																			658			4.41679	2.53251
																			659			3.62174	0.936242
																			660			3.64271	1.11886
																			661			8.14522	2.64574
																			662			2.60782	-1.88711
																			663			2.06439	-1.11277
																			664			2.44718	2.10608
																			665			3.27477	-1.83952
																			666			3.78348	3.56078
																			667			4.84514	-0.616814
																			668			11.3962	6.24244
																			669			3.21308	-0.523579
																			670			5.77531	8.69805
																			671			8.75359	9.38532
																			672			3.04919	-1.53713
																			673			2.86568	-4.22366
																			674			2.62984	-10.5113
																			675			6.52308	-2.80188
																			676			5.0276	-3.56215
																			677			4.61212	-5.63712
																			678			3.99075	-5.1546
																			679			5.12431	-3.13724
																			680			7.20364	-6.16538
																			681			2.31959	-7.27717
																			682			2.6543	-5.72915
																			683			2.14672	0.0658336
																			684			7.56473	3.45041
																			685			3.73678	1.3997
																			686			9.02919	1.22762
																			687			5.3537	-5.00294
																			688			2.90156	-8.33512
																			689			7.43914	2.74456
																			690			7.30043	-3.60721
																			691			3.23291	-5.49207
																			692			5.47701	-3.9749
																			693			4.48261	-0.901809
																			694			3.22413	-3.75058
																			695			3.5108	-7.4089
																			696			5.2139	-4.04702
																			697			3.00053	-7.01081
																			698			6.12171	-4.27243
																			699			5.28719	-4.34301
																			700			4.27434	-9.62072
																			701			7.02445	-1.75658
																			702			2.11218	-7.79579
																			703			3.04783	-10.1631
																			704			2.13839	-9.16436
																			705			3.12283	-12.7198
																			706			6.10594	-7.69161
																			707			2.53909	-10.6234
																			708			3.18709	-13.9755
																			709			4.1439	-6.1656
																			710			6.22471	2.59335
																			711			3.51446	-7.52603
																			712			4.90955	-5.81222
																			713			3.67354	-3.23768
																			714			4.34499	-2.47148
																			715			3.56636	-7.37877
																			716			2.17681	-3.658
																			717			5.28532	-0.345094
																			718			4.91107	-2.39618
																			719			2.58322	-1.63037
																			720			4.83989	1.45937
																			721			3.7062	0.148964
																			722			2.4832	-4.42013
																			723			3.04321	2.48641
																			724			2.94662	-3.5144
																			725			3.53223	-0.291918
																			726			2.10559	-3.4575
																			727			8.86331	1.7315
																			728			3.56942	-4.21221
																			729			3.78254	-3.41476
																			730			3.26288	-0.804547
																			731			5.69608	-2.98462
																			732			2.99875	-6.23834
																			733			3.17595	-1.10003
																			734			3.12016	-0.550683
																			735			3.26643	-7.54234
																			736			7.67872	0.844897
																			737			2.30835	-6.59203
																			738			6.32844	0.446465
																			739			6.31948	2.73839
																			740			3.13976	-2.5149
																			741			3.76404	-2.23378
																			742			7.39236	2.34848
																			743			5.27825	-3.60871
																			744			4.38528	-4.99241
																			745			2.09813	-13.7621
																			746			1.98747	-7.06654
																			747			3.96935	-3.85749
																			748			2.42605	-3.92808
																			749			8.86018	2.98491
																			750			4.1939	-2.87553
																			751			3.10059	0.340639
																			752			3.30266	-0.732064
																			753			3.91836	-0.839145
																			754			4.32629	1.12552
																			755			6.56749	-5.00048
																			756			3.94686	-0.0770376
																			757			5.1469	-9.32465
																			758			1.9684	-5.81633
																			759			5.70931	3.10255
																			760			6.93226	-0.365041
																			761			3.76491	-9.02398
																			762			14.5365	6.66622
																			763			3.14497	-5.10565
																			764			7.2241	-2.78661
																			765			4.92786	-0.771782
																			766			3.5657	-2.28203
																			767			3.44854	-2.41693
																			768			4.01713	-3.69668
																			769			2.53512	0.35661
																			770			4.30681	-2.62542

## Sheet: Fig7
		Carvone	Carvone	Carvone	Limonene	Limonene	Limonene	Carvone	Carvone	Carvone	Limonene	Limonene	Limonene
Experimental Group	Mouse	0.01	0.0001	0.001%	0.0001	0.001%	0.0001%	100:0	60:40	56:44	75:25	60:40	55:45
HM4Di	#1	91.6667	78.333	50	100	93.3333	58.3333	91.6667	78.3333	95	90	71.6667	66.6667
HM4Di	#2	98.3333	71.667	65	95	96.6667	93.3333	98.3333	85	51.6667	100	100	78.3333
HM4Di	#3	51.6667	61.667	50	78.3333	46.6667	50	51.6667	81.6667	55	90	71.6667	50
HM4Di	#4	100	85	53.333	88.3333	88.3333	91.6667	100	73.3333	75	66.6667	60	50
HM4Di	#5	96.6667	96.667	98.333	91.6667	98.3333	95	96.6667	96.6667	85	100	100	56.6667
HM4Di	#6	100	75	50	100	85	53.3333	100	85	76.6667	96.6667	95	53.3333
HM4Di	#7	95	98.333	95	100	95	85	95	83.3333	100	98.3333	93.3333	53.3333
HM4Di	#8	81.6667	88.333	60	100	76.6667	71.6667	81.6667	76.6667	53.3333	85	65	76.6667
HM4Di	#9	93.3333	68.333	75	86.6667	88.3333	48.3333	93.3333	81.6667	51.6667	100	86.6667	73.3333
HM4Di	#10				100	90	50				91.6667	71.6667	80
CTR	#1	56.6667	68.333	50	93.3333	70	50	56.6667	65	76.6667	96.6667	83.3333	68.3333
CTR	#2	65	48.333	55	95	88.3333	60	65	65	66.6667	93.3333	71.6667	81.6667
CTR	#3	90	91.667	73.333	98.3333	100	75	90	98.3333	100	95	81.6667	85
CTR	#4	86.6667	56.667	90	96.6667	98.3333	50	86.6667	70	53.3333	90	98.3333	85
CTR	#5	96.6667	86.667	90	56.6667	93.3333	55	96.6667	66.6667	83.3333	73.3333	95	96.6667
CTR	#6	90	91.667	53.333	98.3333	95	50	90	90	98.3333	96.6667	100	86.6667
CTR	#7	100	51.667	60	98.3333	98.3333	88.3333	100	91.6667	81.6667	95	73.3333	50
CTR	#8	96.6667	91.667	73.333	91.6667	73.3333	50	96.6667	98.3333	98.3333	80	75	78.3333
CTR	#9	98.3333	63.333	50	96.6667	73.3333	61.6667	98.3333	78.3333	81.6667	95	46.6667	53.3333

## Sheet: FigS3
Panel c
% of double-labelled cells
Mouse	SOM	CB	PV	VIP	CR
#1	5.55556	9.09091	0	0	0
#2	7.44681	13.6364	0	0	0
#3	6.57895	24.2424	0	0	0

## Sheet: FigS6
Panel c
Freq. band	Mouse	Baseline	10Hz stim	33Hz stim	66Hz stim
Theta	#1	0.777292	0.734106	0.745208	0.737464
Theta	#2	1.18561	1.11157	1.11224	1.16261
Theta	#3	1.13343	1.10058	1.08004	1.14754
Theta	#4	0.840004	0.82958	0.819949	0.827773
Theta	#5	1.62534	1.73983	1.51458	1.68846
Theta	#6	0.456717	0.499702	0.434553	0.468807
Theta	#7	0.478981	0.442828	0.471023	0.461016
Theta	#8	1.86851	1.78053	1.63344	1.70664
Theta	#9	0.814703	0.697837	1.18814	1.05851
Theta	#10	0.819405	0.769703	0.767016	1.11224
Beta	#1	0.567483	0.52634	0.69091	0.601532
Beta	#2	0.646931	0.637	0.926416	0.74624
Beta	#3	1.70245	1.61733	3.49002	2.4118
Beta	#4	0.479523	0.448312	0.594438	0.52634
Beta	#5	0.947697	0.916485	1.14773	0.913648
Beta	#6	1.4102	1.26974	1.48964	1.27116
Beta	#7	1.66226	1.59521	2.79485	2.49692
Beta	#8	1.26123	1.40878	2.00038	1.46127
Beta	#9	0.378795	0.385888	1.01154	0.425612
Beta	#10	0.94344	0.947697	1.80176	0.80157
Gamma	#1	0.647825	0.583593	0.631309	0.682694
Gamma	#2	0.812993	0.752432	0.855203	0.87906
Gamma	#3	1.58928	1.74894	1.89026	2.25729
Gamma	#4	0.567077	0.587264	0.620297	0.682694
Gamma	#5	0.728574	0.790971	0.849697	0.820334
Gamma	#6	0.781795	0.761608	0.908424	0.809323
Gamma	#7	1.60396	1.59189	1.6058	1.71041
Gamma	#8	1.7361	2.05542	2.09213	1.8352
Gamma	#9	0.466141	0.469811	0.510185	0.519361
Gamma	#10	1.06625	1.09745	1.15067	1.08093

## Sheet: FigS7
Panel a, left								Panel a, right						Panel c
	light-evoked responses (ΔF/F)								net impact of light (ΔF/F)						light-evoked responses (ΔF/F)
	ChRimson			control w/out ChRimson					ChRimson						ChRimson
Recording site	10 Hz	33 Hz	CL	10 Hz	33 Hz	CL		odor-recording site pair	odor only	10 Hz	33 Hz	CL		Recording site	10 Hz	33 Hz	66 Hz	CL
#1	-0.007	-0.001	-0.023	-0.005	0	-0.001		1	-0.0085	0.0089	-0.0267	-0.0289		#1	-0.0623333	-0.156	-0.105	-0.0112801
#2	-0.003	-0.003	-0.012	0.001	0	-0.001		2	-0.0015	0.01	-0.0128	-0.0265		#2	-0.021	-0.032	-0.0215	-0.0138259
#3	0.001	-0.028	-0.035	0.001	-0.003	-0.001		3	-0.0123	-0.0064	-0.0097	-0.0376		#3	-0.0565	-0.1465	-0.0685	-0.0226502
#4	-0.005	-0.015	-0.009	-0.003	-0.001	0		4	-0.003	0.0022	-0.0118	-0.0316		#4	-0.0155	-0.041	-0.00975	-0.011956
#5	-0.002	-0.006	-0.028					5	-0.0008	0.0249	-0.0174	-0.0428		#5	-0.03	-0.0896667	-0.0366667	-0.0235094
#6	-0.003	-0.001	-0.01					6	-0.0025	0.022	0.0043	-0.0276		#6	-0.0605	-0.17	-0.0325	-0.0402048
#7	-0.003	-0.003	-0.012					7	-0.0013	0.0097	0.0019	-0.0154
#8	0.003	-0.003	-0.015					8	-0.0107	0.0082	-0.0123	-0.0435
#9	0.008	-0.004	-0.014					9	0.0387	0.0288	0.009	-0.0311
#10	-0.007	-0.006	-0.02					10	0.0263	0.0435	0.0007	-0.03
#11	-0.001	-0.012	-0.017					11	-0.0061	0.0141	-0.0462	-0.0262
#12	0.003	-0.013	-0.016					12	0.0032	0.0014	-0.0037	-0.0426
								13	0.0003	-0.0046	-0.0026	-0.0446
								14	-0.006	-0.001	-0.009	-0.0222
								15	-0.0094	0.0044	0.0042	-0.0328
								16	-0.0021	-0.0037	-0.0022	-0.0317
								17	0.0353	-0.0069	-0.0037	-0.0346
								18	0.0146	-0.0063	0.0086	-0.0192
								19	-0.002	-0.0016	-0.0024	-0.0223
								20	-0.0066	0.002	0.0113	-0.0379
								21	0.0516	0.0037	0.0016	-0.0222
								22	0.0181	0.0045	0.0051	-0.0235
								23	0.008	-0.0013	0.0013	-0.0263
								24	0.004	-0.0013	-0.0067	-0.0218
								25	0.0057	0.0068	-0.0031	-0.0019
								26	0.0077	-0.0017	-0.0074	-0.0047
								27	-0.0019	-0.0167	-0.0092	0.0019
								28	0	-0.0154	-0.0083	-0.0046
								29	-0.0018	-0.0059	-0.0077	-0.0068
								30	0.0054	0.0075	-0.0046	-0.0042
								31	-0.007	0.0102	-0.0034	-0.0054
								32	-0.0134	-0.0027	-0.012	-0.0096
								33	0.0039	0.001	-0.0049	-0.0019
								34	0.0134	-0.0008	0.0002	-0.0087
								35	0.0108	0.004	0.0022	-0.0092
								36	-0.0179	-0.0048	0.0093	-0.0036
								37	-0.0144	-0.0191	-0.0086	-0.0127
								38	0.0055	-0.0058	-0.0093	-0.0221
								39	0.0079	0.013	-0.003	-0.0112
								40	0.0031	0.0058	-0.0071	-0.0119
								41	0.0042	-0.0064	-0.0036	-0.0161
								42	0.0094	0.0047	-0.0051	-0.0165
								43	0.0226	0.0074	0.0101	-0.0113
								44	0.0146	0.0045	-0.0069	-0.016
								45	0.0539	0.0221	-0.0057	-0.021
								46	0.0259	0.0134	0.009	-0.0211
								47	-0.0154	-0.002	0.0031	-0.0257
								48	0.0339	0.013	0.0014	-0.0265
								49	-0.0032	0.0196	0.0039	-0.0318
								50	-0.0018	0.0033	-0.0036	-0.0357
								51	0.0018	-0.0081	0.0097	-0.0358
								52	-0.0046	-0.0016	-0.0061	-0.0293
								53	-0.0077	0.0049	-0.0022	-0.0358
								54	0	0.01	-0.003	-0.0159
								55	0.0021	0.01	-0.0014	-0.0276
								56	-0.006	-0.0027	-0.0079	-0.0398
								57	0.0051	0.002	-0.01	0.0042
								58	0.003	0.002	-0.002	-0.0256
								59	0.0033	0.0014	-0.0096	-0.0415
								60	0.0008	-0.0008	-0.0057	-0.0283
								61	-0.0026	0.0093	0.0024	-0.0075
								62	0.001	0.0396	-0.0005	-0.0019
								63	0.0017	0.0276	0.0129	-0.0047
								64	0.001	0.0109	-0.0037	0.0008
								65	0.0001	0.0069	0.001	0.0029
								66	-0.0002	0.0182	-0.0018	0
								67	0.0023	0.0003	0.0047	-0.008
								68	-0.002	-0.0016	0.0068	-0.0051
								69	0.0047	0.0604	0.004	-0.0011
								70	-0.0005	0.0022	0.0046	0.005
								71	0.0028	0.0343	0.004	-0.0004
								72	0.0023	0.0119	0.0009	-0.0065
								73	0.0019	0.0085	-0.0136	-0.0115
								74	-0.0012	0.011	-0.0064	0.0072
								75	0.0105	0.0146	0.0214	-0.0018
								76	-0.0003	0.0066	-0.0109	-0.0024
								77	0.0015	0.0041	-0.0127	0.0119
								78	0.0008	0.0106	0.0091	0.0067
								79	0.0023	-0.0028	0.0045	0.0044
								80	-0.0069	-0.0017	-0.0302	-0.0039
								81	0.0282	0.0059	0.0129	-0.0005
								82	-0.0038	0.0012	-0.009	-0.0251
								83	0.0118	0.0133	0.0148	-0.0116
								84	-0.0012	-0.0038	-0.009	-0.0094
								85	-0.0133	-0.0062	-0.0014	-0.0233
								86	-0.0004	-0.0055	0.0023	-0.0114
								87	0.015	-0.0016	0.0023	-0.0061
								88	-0.0012	0.0016	-0.0177	0.0053
								89	-0.003	0.0084	-0.0068	-0.0111
								90	-0.0002	0.0025	-0.0008	0.0063
								91	0.0032	0.012	-0.0055	-0.0102
								92	0.0029	0.0014	-0.0159	0.0027
								93	0.0146	0.0024	0.0046	-0.018
								94	-0.0044	0.0095	-0.011	-0.0026
								95	-0.0145	-0.0059	0.0239	-0.0067
								96	-0.006	-0.0077	-0.0199	-0.0012
								97	-0.0034	NaN	-0.0131	-0.0048
								98	0.0024	NaN	0.0003	-0.0158
								99	0.0293	NaN	0.0019	-0.0031
								100	0.0058	NaN	-0.0127	-0.022
								101	-0.0036	NaN	-0.0116	-0.0229
								102	0.0065	NaN	-0.0166	-0.0174
								103	-0.0039	NaN	-0.002	-0.0256
								104	-0.0026	NaN	-0.0134	-0.0232
								105	-0.012	NaN	0.0207	-0.0079
								106	0.0124	NaN	-0.014	-0.0238
								107	0.0003	NaN	-0.0042	-0.0243
								108	0.0082	NaN	-0.0259	-0.018

[truncated: 3 more sheets: FigS8, FigS9, FigS10]
